# Supplementary material for: Mechanical compression induces neuronal apoptosis, reduces synaptic activity, and promotes glial neuroinflammation in mice and humans
Source: Proc Natl Acad Sci U S A. 2026 Jan 2;123(1):e2513172122. doi: 10.1073/pnas.2513172122 (PMC12773780; doi:10.1073/pnas.2513172122)
Supplement: Supplementary file 2 — Dataset S01 (XLSX) [file pnas.2513172122.sd01.xlsx]

## Sheet: iN #1
	baseMean	log2FoldChange	lfcSE	stat	pvalue	padj	DE
PLOD2	1585.38	2.29313	0.150877	15.1986	3.61077459781318e-52	7.00273625499888e-48	1
PFKFB3	12100.3	1.84164	0.137956	13.3495	1.19259005885626e-40	1.15645458007291e-36	1
SH3D21	2361.04	1.41652	0.108531	13.0518	6.20894790256224e-39	4.0138778540764e-35	1
P4HA1	1349.22	2.01024	0.156018	12.8847	5.4908758723633e-38	2.66225116671534e-34	1
SLC16A3	1379.69	2.04929	0.159971	12.8104	1.43441470227715e-37	5.56380774719262e-34	1
STC2	800.636	2.24314	0.180745	12.4105	2.29285880607046e-35	7.41128394748841e-32	1
PFKFB4	4197.31	1.8332	0.15179	12.0773	1.39270103076207e-33	3.85857768437138e-30	1
SAP30-DT	294.37	2.43955	0.212806	11.4637	2.00657365105392e-30	4.86443617356747e-27	1
KDM3A	8137.16	1.53755	0.141706	10.8503	1.98686940811569e-27	4.28148281122174e-24	1
ANKZF1	3573.23	1.33313	0.130961	10.1796	2.44542897684794e-24	4.74266495769889e-21	1
MAP3K6	1195.27	1.27882	0.126832	10.0828	6.57999604224205e-24	1.16011312039311e-20	1
JUNB	1519.87	1.56882	0.156807	10.0048	1.45237920742435e-23	2.34728686239898e-20	1
RORA	1710.05	1.34991	0.13702	9.85196	6.72234162950254e-23	1.00286995048133e-19	1
ADM	158.263	2.75667	0.280564	9.82548	8.74591062766233e-23	1.21155850509202e-19	1
AK4	3986.78	1.34531	0.142586	9.43505	3.90796526173556e-21	5.05273855240664e-18	1
MAFF	519.787	1.98536	0.214956	9.23613	2.55564590857005e-20	3.09776229692547e-17	1
SLC2A3	6701.58	1.29851	0.141345	9.18681	4.04645884738157e-20	4.61629546388931e-17	1
CLMN	968.398	1.06631	0.116234	9.17381	4.56582657036547e-20	4.9194244725371e-17	1
IER5L	962.789	1.10631	0.120822	9.15652	5.35976772782242e-20	5.47091238491516e-17	1
BNIP3L	11155.3	1.15947	0.12717	9.11741	7.69386803589591e-20	7.46074383440827e-17	1
ICAM1	640.995	1.51406	0.167843	9.02071	1.86877381903155e-19	1.72585711649038e-16	1
FUT11	2855.28	1.29081	0.143569	8.99089	2.45227877590315e-19	2.16179520817571e-16	1
VEGFA	3366.88	2.91108	0.331545	8.78035	1.62959620837891e-18	1.37410386370872e-15	1
KDM7A	1409.76	1.16419	0.133288	8.73437	2.45011728907651e-18	1.97989894601458e-15	1
ASPH	3088.71	1.28167	0.148346	8.63977	5.6326122702919e-18	4.36955529480164e-15	1
P4HA2	2280.01	1.29675	0.15408	8.41609	3.89259361735776e-17	2.90357540827063e-14	1
NFIL3	2268.59	0.945789	0.113641	8.32258	8.6066889509542e-17	6.18215279684466e-14	1
ARAP3	284.121	1.59631	0.194731	8.19751	2.45423932902735e-16	1.69991134096987e-13	1
DUSP9	984.136	1.26623	0.155104	8.16373	3.24823099624373e-16	2.17228248072934e-13	1
UAP1L1	785.962	1.22986	0.151525	8.11654	4.79681975403145e-16	3.10098407698953e-13	1
RNF122	517.964	1.19852	0.148904	8.04893	8.35214453632668e-16	5.22520939153289e-13	1
PGK1	32419.8	1.02527	0.12977	7.9007	2.77344929495996e-15	1.68088361332667e-12	1
ZNF395	1407.4	1.28344	0.163122	7.86798	3.60427421842202e-15	2.11822103612353e-12	1
DDX3Y	4406.25	1.0401	0.132519	7.84865	4.20532747059514e-15	2.3987682636683e-12	1
HK2	4342.87	4.55865	0.584808	7.79511	6.4351105885571e-15	3.46673707651323e-12	1
RAB20	110.296	2.9553	0.379003	7.79756	6.31158942354349e-15	3.46673707651323e-12	1
PTPRU	4687.24	0.695847	0.0899398	7.73681	1.01939770756054e-14	5.34329706498087e-12	1
SMAD9	2571.14	0.916567	0.119262	7.68533	1.52603159911924e-14	7.78838337718911e-12	1
RND1	958.999	1.0618	0.138614	7.66017	1.85688393456125e-14	9.23395051971304e-12	1
PDK1	3928.03	2.33134	0.304592	7.65395	1.94896588836317e-14	9.44956110972884e-12	1
TMEM45A	548.197	1.33501	0.174596	7.64632	2.06817528671022e-14	9.78297353913611e-12	1
MAFB	1269.31	0.962643	0.126408	7.61536	2.62954575444557e-14	1.21422405623137e-11	1
HMGB2	352.379	1.88109	0.247431	7.60248	2.90503943707198e-14	1.31024034517614e-11	1
ENO1	43698.6	1.01517	0.134006	7.57556	3.57584802079492e-14	1.57613628443856e-11	1
PPFIA4	8719.99	0.809123	0.106991	7.56254	3.95266796544159e-14	1.67637569979303e-11	1
CDH3	803.082	0.940766	0.124411	7.56177	3.97614118750537e-14	1.67637569979303e-11	1
PDK3	3078.51	1.0257	0.137175	7.47731	7.5857152403659e-14	3.13015662492885e-11	1
WDR45B	8855.55	1.06108	0.142587	7.44164	9.94400632932254e-14	4.01779289064336e-11	1
ITGB3	223.803	1.48517	0.200676	7.40082	1.35348184110859e-13	5.35702588295103e-11	1
ANG	137.818	2.7098	0.366294	7.39787	1.38386988262559e-13	5.36775450072813e-11	1
GADD45B	476.534	1.59867	0.216681	7.37797	1.60725816796798e-13	6.11199311952372e-11	1
SAP30	311.432	1.57812	0.217597	7.25249	4.09176362914182e-13	1.5260704581457e-10	1
NAB2	2143.95	0.861138	0.119526	7.20463	5.81998263014017e-13	2.12967439865922e-10	1
PTPRB	544.629	-1.05533	0.14694	-7.18203	6.86820288330307e-13	2.46670234664407e-10	-1
NAMPT	3589.52	1.1073	0.154234	7.17935	7.00427331522758e-13	2.46983412137316e-10	1
ABCA1	4566.1	0.939701	0.131038	7.17123	7.43283937254111e-13	2.5741515498404e-10	1
NR1D1	329.819	1.52589	0.212864	7.16835	7.59086233860905e-13	2.58275761745586e-10	1
NDRG1	3987.53	1.0072	0.140557	7.16579	7.73406137471987e-13	2.5861101086434e-10	1
WSB1	19782.4	0.997871	0.140136	7.12074	1.07349756036696e-12	3.52871384504352e-10	1
STARD4	1273.9	0.901417	0.126931	7.10163	1.23293877382799e-12	3.98526909660333e-10	1
FOXP1	1771.09	0.834146	0.118278	7.05244	1.75801786597188e-12	5.58934401518995e-10	1
FOSL2	1544.52	2.43097	0.346006	7.02581	2.12822580679497e-12	6.65722762854543e-10	1
PFKP	13917.2	0.714927	0.102163	6.9979	2.59823429949251e-12	7.99843746100916e-10	1
TNIP1	1657.55	1.04551	0.150396	6.95171	3.60893906683816e-12	1.0936213165978e-09	1
ABCB6	3222.3	1.0312	0.14952	6.8967	5.3225006474442e-12	1.58807042394666e-09	1
ZNF215	423.609	1.61764	0.237065	6.82358	8.87977576055588e-12	2.60930865303365e-09	1
FLNA	6728.5	0.737369	0.108179	6.81616	9.35031823582064e-12	2.70656823679859e-09	1
PRSS53	1160.1	0.909926	0.134688	6.75582	1.42032752935246e-11	4.05085766239142e-09	1
PGM2	724.867	1.37305	0.203349	6.75218	1.45637376611951e-11	4.0934656261046e-09	1
SLC2A1	3911.25	1.90685	0.284083	6.71228	1.91602458349096e-11	5.23371560172163e-09	1
ALKBH5	5026.69	0.938001	0.139719	6.71347	1.90049914700327e-11	5.23371560172163e-09	1
CABIN1	9099.91	0.916805	0.137742	6.65594	2.81501886084432e-11	7.58256608155762e-09	1
PCGF5	285.147	1.1939	0.179601	6.64751	2.98086947782209e-11	7.91931269217555e-09	1
FKBP14	1099.64	0.899362	0.135781	6.62364	3.50468574551165e-11	9.18511829033149e-09	1
KLF10	2401.71	0.919107	0.138949	6.6147	3.72304669843879e-11	9.62730235593626e-09	1
CISH	221.021	1.54855	0.234377	6.6071	3.91930964450127e-11	1.00014593744023e-08	1
FOXO3	2814.89	0.935072	0.141865	6.59128	4.36039305347944e-11	1.09825276466468e-08	1
CSRNP1	688.993	1.16355	0.176924	6.57654	4.81520690759372e-11	1.19725798417785e-08	1
LRRC32	295.264	1.20183	0.183175	6.56108	5.3418205518738e-11	1.28652954681758e-08	1
SAV1	974.667	0.755788	0.115194	6.561	5.34490090223479e-11	1.28652954681758e-08	1
FAM83G	373.171	1.10354	0.168217	6.56021	5.37325426896072e-11	1.28652954681758e-08	1
NOL3	990.028	0.808735	0.123508	6.54803	5.83023709620387e-11	1.37892217370461e-08	1
LOC124900480	600.497	1.04785	0.160463	6.53016	6.56987744357614e-11	1.53513497759898e-08	1
C4orf3	9103.45	0.851112	0.131071	6.49352	8.38550113312434e-11	1.9360524878073e-08	1
TFR2	1107.65	0.726277	0.111927	6.48884	8.64970626053207e-11	1.97355768490305e-08	1
DHRS3	672.302	1.08017	0.167808	6.4369	1.21934524100485e-10	2.74976530279628e-08	1
ADAMTS20	81.6641	2.98958	0.464593	6.43484	1.23607327092204e-10	2.75544885244391e-08	1
ZNF292	9071.87	0.672096	0.105588	6.36527	1.94940234922706e-10	4.29621695010337e-08	1
TNFAIP3	186.131	1.67375	0.263815	6.34442	2.23263217923925e-10	4.86513129035572e-08	1
HRH1	452.675	1.08088	0.170453	6.34124	2.27925731649505e-10	4.9115462662339e-08	1
ADAMTS1	158.493	1.62745	0.25749	6.32042	2.60856693652224e-10	5.55940078757278e-08	1
CCDC144NL-AS1	1048.55	-0.880225	0.139349	-6.31672	2.67179746149955e-10	5.63226521394806e-08	-1
HK1	38593.1	0.749367	0.118969	6.29885	2.99862061851323e-10	6.25325250273609e-08	1
KREMEN2	565.021	0.923295	0.147139	6.275	3.49623117834992e-10	7.21339441201259e-08	1
ADORA2B	87.6621	2.25	0.359176	6.26434	3.74409479784226e-10	7.64347100098451e-08	1
CEBPB	247.907	1.413	0.226281	6.24446	4.25271308079012e-10	8.59136640508788e-08	1
CXXC5	10994.8	0.633208	0.101978	6.20923	5.32445155939274e-10	1.06456096435941e-07	1
HOOK1	1468.66	0.76753	0.123724	6.20356	5.51991177506286e-10	1.09237927515887e-07	1
NARF	7495.7	0.592816	0.0955866	6.20188	5.5792675928614e-10	1.09297288581772e-07	1
SCN4B	4918.15	0.83188	0.134355	6.19167	5.95286780926509e-10	1.15449918292887e-07	1
ERO1A	4252.79	0.851175	0.13762	6.18499	6.21083214190173e-10	1.18510700413084e-07	1
TTYH2	898.496	0.901153	0.145713	6.18443	6.23290267202981e-10	1.18510700413084e-07	1
PRELID2	193.641	1.51459	0.245013	6.18165	6.34338358701214e-10	1.19440370181081e-07	1
CGN	1602.35	0.706551	0.114395	6.17639	6.55827353834514e-10	1.2229918942564e-07	1
CCNA1	1083.05	0.925222	0.149906	6.172	6.74317103498975e-10	1.24549580050087e-07	1
FAM13B	7736.35	-0.718737	0.116664	-6.16073	7.24107344512102e-10	1.32484319240261e-07	-1
LOC124902871	171.349	1.42254	0.231428	6.1468	7.9059481185384e-10	1.43297156832648e-07	1
KCTD9	480.171	0.939272	0.153264	6.12844	8.87423971806173e-10	1.59358338048231e-07	1
KDM7A-DT	374.668	1.25982	0.206787	6.09236	1.11259498851666e-09	1.96635821972367e-07	1
TJP2	482.609	0.954985	0.156799	6.09052	1.12542932035334e-09	1.96635821972367e-07	1
PLD6	198.775	1.37924	0.226419	6.09152	1.11843996645298e-09	1.96635821972367e-07	1
PIAS2	3563.4	0.665927	0.109496	6.08173	1.18895391407091e-09	2.05880109013314e-07	1
CHST3	345.978	1.21934	0.200756	6.07373	1.24969584409647e-09	2.14483196463778e-07	1
MXI1	3900.69	0.925925	0.152585	6.06825	1.29307904744788e-09	2.19982237247406e-07	1
GFRA2	4433.52	0.655599	0.108425	6.04655	1.47982374139147e-09	2.49562622961271e-07	1
NRP1	6281.64	0.552288	0.0913937	6.04295	1.51318732374064e-09	2.52989266867465e-07	1
BAG3	745.542	0.860193	0.14274	6.02628	1.6778158137434e-09	2.78115896510594e-07	1
RLF	3868.79	0.857676	0.142366	6.02446	1.69670046042483e-09	2.78862785843043e-07	1
CHRNB3	1058.32	-0.855191	0.142201	-6.01394	1.8106549622893e-09	2.95091112089401e-07	-1
VLDLR	2920.21	0.857309	0.143031	5.99386	2.04922118403923e-09	3.29607108485229e-07	1
IPMK	1583.36	0.795201	0.132682	5.99329	2.05643292393074e-09	3.29607108485229e-07	1
HMOX1	498.623	1.0131	0.170161	5.95378	2.62013737163229e-09	4.16515935946202e-07	1
ATF3	2090.68	1.85752	0.313153	5.93166	2.99881383586723e-09	4.72837362055359e-07	1
RASGEF1B	1842.13	0.607202	0.102478	5.92521	3.11900409383814e-09	4.87822301579814e-07	1
PLEKHA2	1219.77	1.05522	0.178279	5.91891	3.24083115328401e-09	5.0282143509432e-07	1
CREBRF	783.213	0.898378	0.151829	5.91705	3.27769818143919e-09	5.04505385165331e-07	1
PLOD1	2379.61	0.683852	0.116066	5.8919	3.81778216265445e-09	5.83008403641893e-07	1
MYCL	279.284	1.11414	0.189402	5.8824	4.04354572596697e-09	6.11599948414529e-07	1
LVRN	109.289	1.66205	0.282593	5.8814	4.06808256911798e-09	6.11599948414529e-07	1
B3GALT2	2158.86	-0.787665	0.134094	-5.87398	4.25460144839859e-09	6.34721080694171e-07	-1
LINC01521	919.524	-0.791333	0.135836	-5.82564	5.68950818890272e-09	8.42307800118926e-07	-1
MIR210HG	99.6331	2.10233	0.361326	5.81838	5.94220666068861e-09	8.73054211949962e-07	1
SORCS3	1430.49	0.662703	0.114272	5.79934	6.65757016323074e-09	9.70803877787195e-07	1
PLCB3	970.296	0.786671	0.135713	5.79659	6.76778042344912e-09	9.79509951734121e-07	1
SHMT2	2579.42	0.758367	0.130955	5.79103	6.99571351293403e-09	1.00499902125809e-06	1
ZC3H4	1714.32	-0.812055	0.140471	-5.78095	7.42812923808104e-09	1.05927307678929e-06	-1
WDR54	1468.52	0.796382	0.137877	5.77603	7.64835692640854e-09	1.08271703818078e-06	1
EPS8L2	808.027	0.725011	0.125606	5.77212	7.82814015740466e-09	1.10013732038193e-06	1
PCP4L1	1364.44	0.873277	0.151411	5.76758	8.04179111697179e-09	1.1220323519608e-06	1
SRSF3	4361.92	-0.616767	0.107356	-5.74507	9.18847970353562e-09	1.27286696693121e-06	-1
ARMH3	1678.34	-0.625291	0.109086	-5.73211	9.91914201745815e-09	1.36433929281265e-06	-1
PLEKHA8	6073.07	0.712141	0.124304	5.72904	1.01000639626364e-08	1.37944113022092e-06	1
RASD1	706.935	0.856489	0.149651	5.72326	1.04497722972291e-08	1.41722296456266e-06	1
PGAM1	5004.82	0.779274	0.136614	5.70421	1.16882295750481e-08	1.57417725262835e-06	1
HNRNPM	4265.65	-0.8031	0.141903	-5.6595	1.51810342282191e-08	2.03048950222124e-06	-1
MIDEAS	1534.79	0.736186	0.13087	5.62534	1.85145562348161e-08	2.45939249053441e-06	1
FAM110C	107.525	1.65667	0.294803	5.61961	1.91392409321037e-08	2.52507781385863e-06	1
ZNF654	1621.47	0.754605	0.134519	5.60964	2.02748812749198e-08	2.65683140166077e-06	1
BHLHE40	1474.39	2.51131	0.44786	5.60736	2.05436960757862e-08	2.67398954156911e-06	1
SLTM	3116.86	-0.744099	0.132904	-5.59875	2.15904682027342e-08	2.79150360215885e-06	-1
SEC61G	1800.22	0.87302	0.156245	5.58749	2.30370948763071e-08	2.9588173379543e-06	1
ZNF12	1755.46	0.670867	0.12036	5.57385	2.49174518671578e-08	3.17927014152407e-06	1
ADCY8	1304.67	0.643741	0.115524	5.57236	2.51314530453337e-08	3.18561699582485e-06	1
DUSP5	544.022	0.900148	0.161705	5.56661	2.59747767765995e-08	3.27113520003488e-06	1
TXNIP	3357.68	-0.695749	0.125228	-5.55587	2.76226790390233e-08	3.43406562360781e-06	-1
PEX5L	8538.19	-0.564601	0.101611	-5.5565	2.75238442932159e-08	3.43406562360781e-06	-1
PLCD1	301.5	1.23045	0.221586	5.55295	2.80894574371595e-08	3.46985310532656e-06	1
SOCS3	2804.1	0.87121	0.157092	5.54586	2.92511929858624e-08	3.5904913719482e-06	1
PXN	2474.31	0.646198	0.11655	5.5444	2.94959629070493e-08	3.59776543785733e-06	1
PDCD11	2997.09	-0.612751	0.110825	-5.52901	3.22047549150386e-08	3.90361885513911e-06	-1
USP28	965.796	0.813765	0.14741	5.52043	3.38170960109437e-08	4.0735947828338e-06	1
GPR137B	263.151	1.16023	0.211036	5.49776	3.8465511329122e-08	4.60493905380859e-06	1
CRYBG3	316.449	1.28496	0.233814	5.49567	3.8923722410085e-08	4.60530427838107e-06	1
TPI1	22280.6	0.728668	0.132592	5.49558	3.89434826056768e-08	4.60530427838107e-06	1
LOC105371026	189.134	1.25498	0.229393	5.47086	4.4785438788102e-08	5.26405333246334e-06	1
RCOR1	2467.08	0.758383	0.138767	5.46517	4.62467810470129e-08	5.40307272063715e-06	1
SERTAD4BP	1893.78	-0.573954	0.105257	-5.45289	4.95565094040552e-08	5.75508349330687e-06	-1
CECR2	2635.5	0.568143	0.104499	5.43685	5.42316128906612e-08	6.2605232166755e-06	1
C4orf50	2399.72	-0.821258	0.151388	-5.42486	5.80000738821087e-08	6.65593747260128e-06	-1
HMGCL	650.52	0.935077	0.173116	5.40145	6.61040265772973e-08	7.54130289082414e-06	1
ALDOC	12697.1	0.646421	0.119907	5.39104	7.00529303890247e-08	7.94506743839032e-06	1
RELT	1705.55	0.859501	0.159514	5.38826	7.1143482797588e-08	8.02184131032803e-06	1
CAMSAP1-DT	1005.69	-0.81368	0.151065	-5.3863	7.19237868509475e-08	8.05945145716078e-06	-1
LOC124902519	887.843	-0.859931	0.15968	-5.38534	7.23081650791985e-08	8.05945145716078e-06	-1
MRPL17	1974	0.872357	0.162078	5.38231	7.35343956174373e-08	8.1492918205976e-06	1
RIOK3	7730.39	0.751262	0.139759	5.3754	7.6413426355588e-08	8.42023858375155e-06	1
KDM4B	7625.24	0.692551	0.128883	5.3735	7.72222229631189e-08	8.46128696128095e-06	1
UBTD1	642.364	1.05284	0.196394	5.36082	8.28435620894912e-08	9.02622496159321e-06	1
TMF1	3456.59	0.639077	0.119323	5.35586	8.51486274407772e-08	9.22554458428175e-06	1
PIK3R3	516.28	-0.818632	0.154268	-5.30657	1.11705171570964e-07	1.19691165604821e-05	-1
SLCO5A1-AS1	479.759	-0.862489	0.162511	-5.30728	1.11273948489306e-07	1.19691165604821e-05	-1
DZIP1L	304.137	0.986142	0.18616	5.29728	1.17537885060303e-07	1.25248886970303e-05	1
PRKAG2-AS1	660.199	0.886334	0.167558	5.28971	1.22509292111312e-07	1.29833071650644e-05	1
CLK3	2142.79	0.796137	0.15054	5.28855	1.23291165381488e-07	1.29951568554814e-05	1
C1orf115	498.412	0.874485	0.165495	5.28405	1.26359924111054e-07	1.31603861881851e-05	1
HGSNAT	3973.31	-0.568069	0.107522	-5.28328	1.26894514653533e-07	1.31603861881851e-05	-1
TAF9B	1041.98	-0.827167	0.156523	-5.28462	1.25964832014824e-07	1.31603861881851e-05	-1
LINC00648	230.705	-1.07688	0.203955	-5.28	1.291837866651e-07	1.33265444605476e-05	-1
SCD	18229.5	0.690716	0.130877	5.27757	1.30905543211886e-07	1.3432709550536e-05	1
ND5	220548	-0.669057	0.126902	-5.27224	1.34766307882038e-07	1.37560935529697e-05	-1
IRF2BPL	5897.58	0.546271	0.103746	5.26549	1.39815253631407e-07	1.41967383713482e-05	1
TRADD	218.798	1.11657	0.212098	5.26441	1.40639742849821e-07	1.42060790251532e-05	1
TUBB6	359.844	1.11918	0.213038	5.25341	1.49307895771098e-07	1.50035094848947e-05	1
HAUS7	730.352	0.67687	0.128896	5.25131	1.51024458142156e-07	1.50977749546854e-05	1
FEM1C	1507.52	0.757566	0.144454	5.24433	1.5684846450004e-07	1.5599585233404e-05	1
SCUBE3	976.887	-0.781145	0.149029	-5.24157	1.5921613942871e-07	1.57542745310224e-05	-1
TIPARP	914.223	0.973712	0.185811	5.24032	1.60294977163508e-07	1.57805116096907e-05	1
STARD8	509.303	0.746168	0.142572	5.23361	1.66233554576506e-07	1.62824927144281e-05	1
CSRP2	668.109	0.999652	0.191086	5.23141	1.68219827898695e-07	1.63942479510919e-05	1
BCL3	386.205	1.08376	0.207233	5.22965	1.69834876343509e-07	1.646888795903e-05	1
PKM	43548	0.577707	0.110666	5.22026	1.78669868927946e-07	1.72394200894954e-05	1
INSIG2	3523.29	1.49123	0.285909	5.21574	1.83083777675306e-07	1.75132292520231e-05	1
LRP2	494.812	0.809411	0.155193	5.21551	1.83313681456156e-07	1.75132292520231e-05	1
SREBF1	1360.02	0.573913	0.110133	5.21107	1.87751578598819e-07	1.78492848791446e-05	1
CDH22	1997.82	0.553644	0.106263	5.21014	1.88700895528014e-07	1.78520252091235e-05	1
NXPH4	3952.91	0.560389	0.107629	5.20669	1.92237060535231e-07	1.80134693863288e-05	1
IPO5P1	1218.67	-0.76846	0.147592	-5.20666	1.92265038824897e-07	1.80134693863288e-05	-1
LYPD1	3479.02	0.525073	0.100904	5.20369	1.95370211454693e-07	1.82163936584246e-05	1
PER1	1907.31	0.772227	0.148706	5.19298	2.06949225381261e-07	1.92036998901635e-05	1
SETD5	12885.6	0.526963	0.101555	5.18896	2.11475199855972e-07	1.95302382190796e-05	1
FLRT1	1933.12	0.713756	0.137792	5.17997	2.21921828344981e-07	2.03978764877846e-05	1
CYTB	151179	-0.527443	0.102222	-5.15976	2.47270045658361e-07	2.26205437051805e-05	-1
GPR155	5903.15	0.650884	0.12672	5.13641	2.80040408726684e-07	2.54981393748606e-05	1
SPHK2	1045.15	-0.714787	0.139687	-5.11705	3.10357907985454e-07	2.81265479788313e-05	-1
BBX	1823.46	0.536297	0.104914	5.11178	3.19133147997558e-07	2.8787294289603e-05	1
KCTD16	3343.76	0.705384	0.138211	5.10367	3.33131036987589e-07	2.99108487561912e-05	1
ND4L	28538.3	-0.681551	0.133718	-5.09691	3.45235412193938e-07	3.08548183598582e-05	-1
SMAD7	823.336	0.944447	0.185358	5.09526	3.48260720934313e-07	3.09824239532113e-05	1
VWC2L	1102.24	-0.579298	0.113754	-5.09254	3.53301656954071e-07	3.12873622601244e-05	-1
IMPG2	279.619	-1.25566	0.24675	-5.08879	3.60362705077739e-07	3.17676104648985e-05	-1
LOC105372337	86.7129	1.49602	0.294757	5.07543	3.86612982972049e-07	3.39274759808141e-05	1
LPL	163.737	1.25607	0.247727	5.07037	3.97043477228369e-07	3.46858612494008e-05	1
CPNE4	1125.09	0.61788	0.122242	5.05455	4.31410048745581e-07	3.75191322213982e-05	1
RRAGD	1954.45	0.571501	0.113097	5.0532	4.34469283104366e-07	3.76165056987771e-05	1
KIAA1656	294.915	-1.16069	0.229794	-5.051	4.39512203636776e-07	3.78839985659184e-05	-1
STC1	1084.68	1.96698	0.389713	5.04725	4.48222345980441e-07	3.84030604978513e-05	1
SLC9A8	1468.24	-0.651703	0.129134	-5.04671	4.4949441750089e-07	3.84030604978513e-05	-1
CCND2	8184.85	0.684843	0.135755	5.04468	4.54276712830025e-07	3.86414147746733e-05	1
C22orf46P	1227.15	-0.71131	0.141066	-5.04241	4.59709270112627e-07	3.89327580111978e-05	-1
GPR146	956.518	0.875827	0.17376	5.04043	4.64492830100182e-07	3.91668432476649e-05	1
FHL2	132.256	1.31342	0.260881	5.03457	4.78927334155612e-07	4.0209163284043e-05	1
C2orf72	2645.39	0.523222	0.103997	5.03111	4.87655982040592e-07	4.07655177400657e-05	1
PAIP2B	1161.19	0.895801	0.178091	5.03001	4.90457842490854e-07	4.08237742372001e-05	1
KIRREL1	2739.9	0.519198	0.103356	5.02339	5.07684480662563e-07	4.2077063324657e-05	1
NDST3	580.486	-0.828041	0.164903	-5.02137	5.13036706112015e-07	4.23397186312188e-05	-1
SMIM12	1591.36	-0.584097	0.116423	-5.01701	5.24806256864305e-07	4.29455381671997e-05	-1
GRAMD1C	218.861	1.04072	0.207437	5.01704	5.2472492774266e-07	4.29455381671997e-05	1
RASSF1	938.818	0.759246	0.15165	5.00658	5.54051711679679e-07	4.51482306567886e-05	1
VCL	4245.75	0.462771	0.0924496	5.00566	5.56712810749675e-07	4.51752646513774e-05	1
KDM2B	3632.82	0.554283	0.110799	5.0026	5.65608735488291e-07	4.5705899233583e-05	1
MFSD6	4004.39	-0.478958	0.0957809	-5.00056	5.71634919413932e-07	4.58016982311563e-05	-1
SLC6A6	4767.88	0.587223	0.117449	4.99981	5.73879172433278e-07	4.58016982311563e-05	1
ZNF160	2912.02	0.710629	0.142104	5.00075	5.71062653537233e-07	4.58016982311563e-05	1
CA5BP1	405.721	-0.954572	0.191101	-4.99511	5.88013616020599e-07	4.67374429061619e-05	-1
STARD9	1905.03	0.608466	0.121853	4.99345	5.93105815195507e-07	4.69497721628639e-05	1
DUBR	1617.45	-0.772003	0.154691	-4.99061	6.018743930798e-07	4.74502112983319e-05	-1
DDIT3	746.21	0.852682	0.17091	4.98908	6.06684682684066e-07	4.76358005505052e-05	1
RAB11FIP5	3591.29	0.646308	0.129713	4.98259	6.27381429619663e-07	4.84758384304532e-05	1
SNAPC3	7555.96	0.59647	0.119708	4.98269	6.27056258337584e-07	4.84758384304532e-05	1
SLC16A6	204.849	1.16317	0.233434	4.98287	6.26489794119813e-07	4.84758384304532e-05	1
THAP8	920.078	0.72365	0.145209	4.9835	6.24446640958557e-07	4.84758384304532e-05	1
ZNF804A	1867.57	-0.681704	0.136867	-4.98077	6.3331523575392e-07	4.87401415960775e-05	-1
FBLN2	155.374	1.20919	0.242873	4.97868	6.40194492931678e-07	4.89324745745609e-05	1
EIF4B	10407.9	0.560016	0.112487	4.97848	6.40860500254639e-07	4.89324745745609e-05	1
NCAN	12594.3	-0.59812	0.120397	-4.9679	6.76810203546699e-07	5.14747336768027e-05	-1
SFPQ	12654.5	-0.765995	0.154374	-4.96195	6.97892093942272e-07	5.2870778398111e-05	-1
MFSD2A	334.861	1.10995	0.223792	4.95974	7.05888118422818e-07	5.32684598003585e-05	1
WSCD1	2456.43	0.597834	0.120593	4.95744	7.14283254536878e-07	5.36930598391016e-05	1
KIT	1156.65	0.660866	0.133415	4.95345	7.29100466408512e-07	5.45258964929038e-05	1
CNN2	100.375	1.49033	0.300898	4.95295	7.30985515528256e-07	5.45258964929038e-05	1
TGFA	604.514	0.723095	0.14619	4.94627	7.56501088674713e-07	5.62129582902582e-05	1
DHRS13	3386.54	0.634368	0.128331	4.94322	7.68432412406342e-07	5.6881596206903e-05	1
PRPS2	242.855	0.922769	0.186874	4.93791	7.89631220605676e-07	5.82285471194923e-05	1
WNT11	279.756	0.95544	0.193956	4.92606	8.39058615892235e-07	6.163902574475e-05	1
R3HDM1	8494.19	-0.527929	0.107401	-4.91552	8.85472150297919e-07	6.48031957844446e-05	-1
LOC105374140	96.8897	1.63945	0.333726	4.91257	8.98898302350651e-07	6.55384724653704e-05	1
SOX13	702.457	0.623587	0.127101	4.90621	9.28511464607208e-07	6.74440125265625e-05	1
ARHGAP29	323.119	0.832801	0.169776	4.90529	9.32873636519639e-07	6.75080272636637e-05	1
BNIP3	9940.29	1.46715	0.299517	4.89837	9.6633689806548e-07	6.96696572530926e-05	1
ANP32E	1542.17	0.630909	0.128881	4.89528	9.81649567461082e-07	7.05115248568156e-05	1
TCF15	104.11	1.47574	0.301626	4.8926	9.95116810466342e-07	7.12151122589824e-05	1
PHGDH	1401.04	0.742224	0.151771	4.89042	1.00622356063265e-06	7.16633247966884e-05	1
CDCA7L	40.587	2.42046	0.494989	4.88992	1.00877011805177e-06	7.16633247966884e-05	1
DACH1	3734.37	-0.527484	0.108025	-4.88298	1.04495349156273e-06	7.39628759684948e-05	-1
SHC3	3369.78	-0.643464	0.131879	-4.87922	1.06507981906522e-06	7.48411522135902e-05	-1
CTXN2	540.929	0.96903	0.198575	4.87991	1.06135990871496e-06	7.48411522135902e-05	1
LPP	1259.7	0.615176	0.126234	4.87329	1.09753005465087e-06	7.68429526350145e-05	1
LNPK	6544.93	0.606849	0.124575	4.87137	1.10827004499011e-06	7.70894317056341e-05	1
JAKMIP1	4055.91	0.713216	0.146414	4.87124	1.10900028080189e-06	7.70894317056341e-05	1
PHF21A	4103.47	0.559411	0.114945	4.86677	1.13434095404998e-06	7.85693159387331e-05	1
PER3	668.49	0.657468	0.135411	4.85534	1.20179740264039e-06	8.29454050776073e-05	1
ST6GAL2	2786.79	-0.458747	0.0946051	-4.84907	1.2404081534673e-06	8.49196525644718e-05	-1
NIM1K	1213.05	0.790085	0.162934	4.84911	1.24018762932296e-06	8.49196525644718e-05	1
ANP32A	6671.41	0.569537	0.117465	4.84857	1.24353827618387e-06	8.49196525644718e-05	1
PCAT6	348.891	0.872639	0.180091	4.84554	1.262655809677e-06	8.59226202557043e-05	1
PSME3	4535.14	-0.493046	0.101815	-4.84257	1.28172178796013e-06	8.69150781667788e-05	-1
RAD52	1511.55	0.589841	0.121839	4.84115	1.29087432433512e-06	8.72307200214469e-05	1
LOC124902696	146.12	1.66582	0.344252	4.83895	1.30529132456212e-06	8.78986803769364e-05	1
FOXN3	4117.58	0.513588	0.106649	4.81569	1.46691378659303e-06	9.84405743155195e-05	1
UNC119	3194.67	0.656296	0.136334	4.81389	1.48023548415101e-06	9.89920240676714e-05	1
COX2	179602	-0.489771	0.101967	-4.80323	1.56123401631064e-06	0.00010405	-1
GCLC	1531.83	0.591339	0.123247	4.79798	1.60271670991976e-06	0.000106198	1
TCP11L2	710.578	0.753859	0.157127	4.79777	1.60441349397787e-06	0.000106198	1
SLC39A1	1217.9	0.55623	0.115969	4.79637	1.61562822094442e-06	0.000106577	1
GABPB2	295.542	0.896006	0.187074	4.78958	1.67129788150095e-06	0.000109875	1
CRACR2B	523.273	0.849618	0.177579	4.78445	1.71455404895406e-06	0.000112338	1
PAPSS2	208.037	1.25581	0.262534	4.78343	1.72330483699568e-06	0.000112531	1
CLIP4	1307.48	0.561048	0.117404	4.77877	1.76372127843594e-06	0.000114784	1
LOC105371870	505.088	0.665703	0.139557	4.7701	1.8413678147714e-06	0.000119436	1
COX3	210613	-0.522307	0.109811	-4.75642	1.97053625547462e-06	0.000127389	-1
TCTA	2263.98	-0.539409	0.113435	-4.75523	1.98224349687799e-06	0.00012772	-1
NXPH3	1830.67	0.557974	0.117585	4.74529	2.08206937531056e-06	0.000133707	1
SYT6	7005.93	0.460371	0.0970645	4.74294	2.10637944542308e-06	0.000134822	1
FAM120A	2209.68	-0.563067	0.119163	-4.7252	2.29890730907852e-06	0.00014631	-1
HES7	686.771	0.740196	0.156655	4.72502	2.30094058417382e-06	0.00014631	1
RBM12	3248.46	-0.48454	0.102579	-4.7236	2.31706745022035e-06	0.000146854	-1
SNX33	309.536	0.866236	0.183536	4.71971	2.36185225363291e-06	0.000149204	1
LGALS8	5176.66	0.448787	0.0954065	4.70394	2.55182813441255e-06	0.000160682	1
MBNL2	2025.54	0.510634	0.108669	4.69897	2.61474875944437e-06	0.000164111	1
LOC107985944	326.948	-0.973655	0.207653	-4.68886	2.74730026668187e-06	0.000169795	-1
ITPRID2	2380.33	0.564004	0.120296	4.68848	2.75246299883597e-06	0.000169795	1
PNRC1	785.43	0.820534	0.174974	4.68946	2.73924071863988e-06	0.000169795	1
KDM4C	2729.41	0.690328	0.147173	4.69058	2.72434566424412e-06	0.000169795	1
LZTS2	2335.89	0.644653	0.137491	4.6887	2.74944958803959e-06	0.000169795	1
SDK2	4731.7	0.557331	0.118883	4.68808	2.75784025405933e-06	0.000169795	1
SHH	388.375	0.958167	0.204613	4.68283	2.82945553298015e-06	0.000173653	1
SMARCAD1	3611.68	-0.489997	0.104855	-4.67311	2.966766536195e-06	0.000181506	-1
RASSF5	2851.05	0.463937	0.0994528	4.6649	3.08774371959479e-06	0.000188004	1
SAMD9	421.011	-0.706427	0.151445	-4.66459	3.09235546085108e-06	0.000188004	-1
LOC124901608	110.316	1.2471	0.267575	4.66073	3.15093608400369e-06	0.000190966	1
BCL10	794.16	0.651742	0.140263	4.64656	3.37520544749081e-06	0.000203765	1
LIMCH1	11292.4	0.540755	0.1164	4.64566	3.38991263113767e-06	0.000203765	1
ANKRD12	13874.6	0.459918	0.0990044	4.64543	3.39362605611825e-06	0.000203765	1
BRINP3	892.661	-0.683973	0.147372	-4.64113	3.46502992974552e-06	0.00020741	-1
POLR1A	3192.49	-0.62112	0.134013	-4.63478	3.57317842445469e-06	0.000213225	-1
CCNG2	2133.1	0.579723	0.12515	4.63222	3.61760497155123e-06	0.000215214	1
TSKU	642.379	0.897892	0.194446	4.61768	3.88047860148728e-06	0.000230147	1
SPRY1	230.939	1.26777	0.274645	4.61604	3.91133490929527e-06	0.00023127	1
RCOR2	3933.43	0.673141	0.145868	4.61472	3.93628081743682e-06	0.000232037	1
ARHGAP22	657.138	0.677662	0.146895	4.61324	3.9644369511368e-06	0.000232989	1
ANKRD34A	1140.3	-0.509096	0.110429	-4.61018	4.02315337722105e-06	0.000235725	-1
HERC3	2777.45	0.698266	0.151642	4.60469	4.130770127702e-06	0.000241302	1
CALCOCO2	1168.55	0.512738	0.111549	4.59653	4.29591890203829e-06	0.000250195	1
TENT4A	3011.78	0.651077	0.141831	4.59051	4.4217320160532e-06	0.000256752	1
LOC101928953	330.511	-0.913033	0.19899	-4.58835	4.46771773100344e-06	0.000258648	-1
RASD2	1331.14	0.608592	0.132817	4.58219	4.60124101973172e-06	0.000265585	1
UAP1	2052.44	0.59559	0.129999	4.58149	4.61681795425338e-06	0.000265693	1
VIM	5051.73	0.622692	0.135949	4.58033	4.64250674067836e-06	0.000265941	1
BMF	399.047	0.80256	0.175229	4.58005	4.64854553219996e-06	0.000265941	1
LINC00674	6025.42	-0.519951	0.113571	-4.57821	4.6896828285173e-06	0.000267505	-1
CACNG8	3803.46	-0.568491	0.1242	-4.57723	4.71179019829151e-06	0.000267978	-1
LOC105376204	227.676	-0.943505	0.20621	-4.57546	4.75177400378212e-06	0.000269462	-1
INSIG1	3825.57	0.472056	0.103214	4.57354	4.79547601336741e-06	0.000271147	1
UHRF2	2152.78	0.592055	0.12963	4.56726	4.9413518665471e-06	0.000278583	1
CYGB	3276.78	0.642513	0.140704	4.56641	4.96140087482742e-06	0.000278903	1
SMIM38	255.722	1.08959	0.238867	4.56151	5.07872871297373e-06	0.000284673	1
ARHGAP45	226.431	0.880113	0.193095	4.55792	5.16619567836631e-06	0.000288741	1
PSMG3-AS1	421.233	-0.853663	0.187448	-4.55413	5.26031316620457e-06	0.000293157	-1
EEF1AKMT3	187.886	1.27262	0.279496	4.55326	5.28200761031649e-06	0.000293522	1
TUBA4A	5267.58	0.561395	0.123348	4.55131	5.33139920286195e-06	0.00029542	1
PPP1R3G	28.3275	2.82198	0.620176	4.55029	5.35719379051278e-06	0.000296004	1
SRRT	3118.68	-0.558358	0.122736	-4.54925	5.38367342103107e-06	0.000296622	-1
ANKRD37	361.497	2.20964	0.486335	4.54345	5.53398305763975e-06	0.00030404	1
TECPR2	2767.39	-0.475315	0.104638	-4.54247	5.55989416553095e-06	0.000304601	-1
MTFP1	448.591	1.98077	0.436149	4.5415	5.58565321299128e-06	0.00030515	1
GRIN3A	1943.16	-0.521245	0.114864	-4.53794	5.68067875245559e-06	0.000309469	-1
TICRR	119.09	1.5376	0.339027	4.53534	5.75102205373804e-06	0.000312424	1
PPP1CB	13023.3	0.496827	0.109595	4.53329	5.8071150826843e-06	0.00031459	1
SIAH2	1580.63	0.663886	0.146509	4.53137	5.8603117983e-06	0.000316587	1
NCOA5	1708.33	-0.771273	0.170244	-4.53039	5.88746974693441e-06	0.000317171	-1
CEP250	3945.89	0.521693	0.115213	4.52809	5.95190316350793e-06	0.000319754	1
THEM4	1989.45	-0.490413	0.108321	-4.52739	5.97158708709426e-06	0.000319925	-1
C3orf62	733.932	-0.766647	0.169362	-4.52668	5.99170247973765e-06	0.000320119	-1
RNF213-AS1	423.71	-0.829197	0.183296	-4.52382	6.07332208562863e-06	0.000322701	-1
LOC124904855	234.307	-0.896722	0.19822	-4.52388	6.0716354213524e-06	0.000322701	-1
PIM1	1233.67	0.621404	0.137546	4.51778	6.24899601426436e-06	0.000330117	1
SLC16A9	464.396	0.789723	0.174799	4.51789	6.24582422312072e-06	0.000330117	1
CELF1	9112.5	0.412126	0.0912332	4.51728	6.2639541994415e-06	0.000330117	1
LOC124901710	60.4273	1.5935	0.35287	4.51582	6.30721189863503e-06	0.000331496	1
FUS	8632.7	-0.463274	0.102634	-4.51383	6.3666428210371e-06	0.000333715	-1
YEATS2	6201.23	0.490857	0.108964	4.50477	6.6443954193411e-06	0.000347335	1
RAP1GAP	10000.8	0.424553	0.0943856	4.49807	6.85725616763625e-06	0.000357499	1
MT1X	116.414	1.18589	0.263711	4.49692	6.89438761485384e-06	0.000358471	1
ACAT2	4456.62	-0.474903	0.105645	-4.49528	6.94778145707563e-06	0.000360281	-1
JAK1	29971.8	0.394143	0.0877662	4.49083	7.09449012674011e-06	0.000366908	1
RHOF	1193.66	0.650087	0.144954	4.48478	7.29878451291681e-06	0.000375471	1
CNGB1	986.318	-0.577702	0.128809	-4.48496	7.29264825895039e-06	0.000375471	-1
LOC124902038	173.821	-1.17019	0.260992	-4.48363	7.33850417895215e-06	0.000376516	-1
RASEF	85.2607	1.30489	0.29127	4.47999	7.46452053170577e-06	0.000381971	1
HDHD5	2236.41	0.644784	0.144006	4.47749	7.55271447485051e-06	0.000385467	1
VWA1	1504.95	0.70295	0.157222	4.47107	7.78286163103658e-06	0.00039617	1
DBP	549.492	0.76391	0.171102	4.46464	8.02027650483008e-06	0.000407186	1
NOTCH2	301.192	0.981705	0.219928	4.46375	8.05356740230237e-06	0.000407809	1
FAM162A	3576.86	1.55982	0.34965	4.46109	8.15429949042905e-06	0.000411835	1
TTPAL	2156.37	-0.58121	0.130409	-4.45681	8.3187097410457e-06	0.000419047	-1
KCNB1	5890.17	-0.510841	0.11468	-4.45449	8.40931604576252e-06	0.000422514	-1
GFPT2	560.987	0.808741	0.181597	4.45348	8.44886891154398e-06	0.000423404	1
CD46	5598.56	0.420157	0.0943882	4.45137	8.53231657167054e-06	0.000426484	1
CTNNA1	6763.96	0.482426	0.108437	4.44891	8.63079484286959e-06	0.000430297	1
LOC124904218	827.38	0.771029	0.173794	4.43645	9.14566357094372e-06	0.000454797	1
LINC00342	2002.68	-0.760085	0.171358	-4.43567	9.17877741720115e-06	0.000455277	-1
METTL2B	2075.29	-0.500997	0.112984	-4.43421	9.24088913144639e-06	0.000457188	-1
SLC9A9	366.55	-0.796409	0.179694	-4.43202	9.33565190178988e-06	0.000460701	-1
KCNS3	146.305	1.15142	0.260028	4.42806	9.50841326346883e-06	0.000468036	1
MAB21L1	5817.84	-0.50497	0.114099	-4.42573	9.611457007065e-06	0.00047191	-1
SFRP1	1712.99	0.500707	0.113267	4.42059	9.84319320802555e-06	0.000482068	1
LOC105374809	278.792	-0.842556	0.190718	-4.41781	9.97079276931892e-06	0.000487087	-1
KDM5B	12670.3	0.52934	0.119935	4.41356	1.01683257915618e-05	0.000495489	1
EPB41L2	739.034	0.672973	0.152532	4.41201	1.02417232488597e-05	0.00049774	1
TSPAN11	1168	-0.688878	0.156204	-4.41011	1.03319149341143e-05	0.00049774	-1
LOC112268113	47.768	1.92986	0.437486	4.41125	1.02776456850042e-05	0.00049774	1
CA12	192.317	1.09837	0.249064	4.40997	1.03387115381841e-05	0.00049774	1
RYBP_1	414.848	0.79995	0.1814	4.40988	1.03428588071391e-05	0.00049774	1
SLC2A14	65.7798	1.75027	0.397001	4.40874	1.03971771720703e-05	0.000499116	1
TAX1BP1	8325.55	0.493382	0.111946	4.40732	1.04658399868462e-05	0.000501172	1
TEAD4	320.256	0.785913	0.178358	4.40639	1.0510996882018e-05	0.000502094	1
FOXP4	1463.14	0.480105	0.10897	4.40582	1.0538226157906e-05	0.000502158	1
TTC28	4950.26	-0.467301	0.106098	-4.40444	1.06057001348378e-05	0.000504135	-1
ZNF23	1844.43	0.5377	0.122224	4.3993	1.08601706748662e-05	0.000514969	1
ACTN2	866.289	0.561443	0.127839	4.39178	1.12424719522431e-05	0.000528106	1
ADAMTS2	674.673	0.639504	0.145608	4.39195	1.12336206794392e-05	0.000528106	1
HSF4	1505.25	0.533467	0.121478	4.39147	1.12588793614113e-05	0.000528106	1
ARHGAP27P1-BPTFP1-KPNA2P3	826.927	-0.736538	0.167731	-4.39119	1.12733723280006e-05	0.000528106	-1
BBC3	1063.38	0.703404	0.160161	4.39187	1.12381241660726e-05	0.000528106	1
THSD7A	6158	-0.469085	0.106872	-4.38922	1.13758790577486e-05	0.000530384	-1
MSN	918.893	0.584451	0.133157	4.3892	1.13767048233032e-05	0.000530384	1
JMJD4	672.653	-0.644351	0.147003	-4.38325	1.16920857316363e-05	0.00054378	-1
LOC124900389	779.65	-0.673885	0.153771	-4.3824	1.17381109365829e-05	0.000544615	-1
MTARC1	622.093	-0.586569	0.134029	-4.37644	1.20635540621949e-05	0.000558378	-1
IGFBP4	1097.69	0.602249	0.137633	4.37577	1.2100499839838e-05	0.000558755	1
PXDC1	206.831	1.05316	0.240945	4.37094	1.23714166148222e-05	0.000569908	1
KCNJ4	407.658	0.771386	0.176526	4.36983	1.24346104037404e-05	0.000571462	1
SLC2A1-DT	133.548	1.09318	0.250264	4.36811	1.25324322132867e-05	0.000574596	1
SNX29	1759.48	-0.46565	0.106632	-4.36689	1.26027370892035e-05	0.000576456	-1
LOC101929204	72.8042	-1.44625	0.331452	-4.36337	1.28072766643935e-05	0.000584434	-1
LOC124906260	32.2151	2.30942	0.529485	4.36164	1.29090397683718e-05	0.000587695	1
DEGS2	465.594	0.881068	0.20217	4.35806	1.31217665495267e-05	0.000595733	1
PRKXP1	337.54	-1.11159	0.255089	-4.35764	1.31470348604955e-05	0.000595733	-1
LOX	78.1072	1.84999	0.424718	4.35581	1.32573198544253e-05	0.00059933	1
LNMICC	230.453	-0.950133	0.218502	-4.3484	1.37135969642865e-05	0.000618515	-1
BEND5	1604.56	0.604797	0.139132	4.34694	1.38048229808946e-05	0.000621185	1
SEMA3A	1382.46	-0.517851	0.119195	-4.34457	1.39545995578875e-05	0.000626471	-1
CEP57	2685.01	0.465666	0.107213	4.34339	1.40301565292757e-05	0.000628408	1
CES2	3571.71	-0.427483	0.098474	-4.34108	1.41784051845825e-05	0.000633585	-1
METTL2A	1644.09	-0.499171	0.115007	-4.34034	1.42265638141102e-05	0.000634276	-1
MANBA	1371.43	0.558647	0.128906	4.33375	1.46591559365876e-05	0.000652063	1
PRKAB2	4471.22	0.460799	0.106412	4.33031	1.48897826843342e-05	0.000656362	1
RAD50	4221.22	-0.422341	0.0975317	-4.33029	1.48911688414467e-05	0.000656362	-1
LINC-PINT	272.387	0.755513	0.174444	4.33098	1.48449455575583e-05	0.000656362	1
RHOT1	4890.75	0.519739	0.119995	4.33135	1.48198252655449e-05	0.000656362	1
AIMP2	957.652	-0.505438	0.116798	-4.32743	1.50857320431071e-05	0.00066343	-1
PTGER2	63.4466	1.46104	0.337805	4.3251	1.52459274900781e-05	0.000668958	1
TAF1D	1270.62	0.563181	0.130345	4.32071	1.55529462807658e-05	0.000680889	1
MXD4	1648.31	-0.470702	0.109063	-4.31586	1.58982920408232e-05	0.00069444	-1
GOLGA8A_1	1386.73	0.596726	0.138347	4.31326	1.60861879540515e-05	0.000701069	1
GRAMD1A	8977.91	0.414916	0.0963227	4.30756	1.65062669824773e-05	0.000717764	1
GPI	2041.1	0.488459	0.113446	4.30566	1.66491218815461e-05	0.000722356	1
ARK2C	5005.81	0.544425	0.12646	4.30512	1.66896321021005e-05	0.000722497	1
SEC14L5	427.851	0.77269	0.179529	4.30397	1.677615134437e-05	0.000724625	1
HSPA6	156.003	1.01005	0.234724	4.30316	1.68378142291366e-05	0.00072513	1
MTHFD2	6121.92	0.550596	0.127961	4.30284	1.68626266101524e-05	0.00072513	1
LRRC66	381.711	-0.969843	0.225527	-4.30033	1.70544414069687e-05	0.000731756	-1
ZMAT1	1266.35	-0.568741	0.132379	-4.29631	1.7366104886285e-05	0.000743484	-1
LMO2	652.475	0.663122	0.154415	4.29442	1.75152565249557e-05	0.000746573	1
RAB27B	3063.26	-0.44797	0.104304	-4.29485	1.74809102306704e-05	0.000746573	-1
FAM135A	1851.86	-0.509455	0.118691	-4.29228	1.76844232678219e-05	0.000752131	-1
NAGPA	264.389	-0.783552	0.182613	-4.29077	1.78051264242769e-05	0.000755607	-1
ZBTB25	1661	0.614438	0.143217	4.29027	1.7845445374212e-05	0.000755665	1
TBC1D2B	1673.27	0.484534	0.112987	4.28839	1.79969015611871e-05	0.000760418	1
CALHM5	104.095	-1.33008	0.310202	-4.28778	1.80464578390501e-05	0.000760854	-1
DNAJC11	2733.66	-0.462581	0.107939	-4.28557	1.82267709711212e-05	0.00076679	-1
TM7SF2	2303.97	-0.477641	0.11149	-4.28416	1.83430927149229e-05	0.000770013	-1
LDAF1	431.368	0.725835	0.169449	4.28351	1.83968970666713e-05	0.000770604	1
SYNDIG1L	378.252	1.04087	0.24335	4.27724	1.89227681452075e-05	0.000790923	1
FAM234B	7384.57	0.437737	0.1024	4.27477	1.91330446291579e-05	0.000797992	1
GALNT18	922.249	0.691291	0.161751	4.27379	1.92177658801156e-05	0.000799805	1
POU2F2-AS2	1814.45	-0.549384	0.128692	-4.269	1.96354651764946e-05	0.000815439	-1
ANKRD52	6967.53	-0.581125	0.136204	-4.26659	1.98483317884351e-05	0.000822518	-1
MICOS10	1709.87	-0.527888	0.123749	-4.26579	1.9919829087813e-05	0.000823721	-1
CTPS1	2465.19	-0.497554	0.116654	-4.2652	1.99726227735226e-05	0.000824147	-1
LHFPL6	1077.97	0.479946	0.112567	4.26365	2.01118570152985e-05	0.00082813	1
GNA12	3499.09	-0.459044	0.107684	-4.26289	2.01801261326739e-05	0.000829181	-1
DPY19L2	1524.44	0.521101	0.122261	4.2622	2.02427019744372e-05	0.000829994	1
SARM1	5257.03	-0.596726	0.140079	-4.25992	2.0449666847187e-05	0.000836711	-1
PTPRF	17903.2	0.454061	0.106728	4.25438	2.09626797776908e-05	0.000855895	1
LHX9	933.37	-0.671618	0.157971	-4.25152	2.12327535315168e-05	0.000865101	-1
NCKIPSD	1682.2	0.541007	0.127402	4.24645	2.17180550041886e-05	0.000883007	1
RILPL1	1059.43	0.61982	0.145978	4.24599	2.1763290694661e-05	0.000883007	1
GDF7	510.185	0.636556	0.150045	4.24244	2.21099590132043e-05	0.000893867	1
TEX261	2529.06	-0.605731	0.142783	-4.24231	2.21231432635094e-05	0.000893867	-1
CRABP2	2433.5	0.533394	0.125848	4.2384	2.25120877139889e-05	0.000907691	1
NOCT	836.942	0.566766	0.133743	4.23773	2.25790241683595e-05	0.000908501	1
VASH1	6807.45	-0.40041	0.0945689	-4.23405	2.29516534507619e-05	0.000920708	-1
ITPKA	78.8339	1.49407	0.352891	4.2338	2.29773438797196e-05	0.000920708	1
OR7D2	22.537	2.7911	0.659584	4.2316	2.32029780376545e-05	0.000927832	1
XPO7	5164.61	0.44844	0.105998	4.23064	2.33028416784843e-05	0.000929908	1
DCBLD1	191.9	0.959093	0.226795	4.22889	2.34848887808144e-05	0.000935248	1
ABTB3	2760.89	0.459994	0.108792	4.22819	2.35575604788345e-05	0.00093622	1
ZMAT4	469.192	0.656227	0.155282	4.22602	2.37860858446754e-05	0.000943369	1
TMEM127	6339.53	-0.378445	0.0895975	-4.22383	2.40186893604097e-05	0.00095065	-1
GPT2	2913.31	0.666232	0.157761	4.22305	2.41022263067166e-05	0.000952013	1
RHOQ	3468.15	0.515229	0.122115	4.21921	2.45158043872638e-05	0.000966381	1
RBM33	6841.69	0.5393	0.128115	4.20951	2.55925563559878e-05	0.00100548	1
MAP2K1	6134.07	0.495958	0.117823	4.20934	2.56113909567989e-05	0.00100548	1
DTNA	6388.77	0.498898	0.118691	4.20333	2.63018578535481e-05	0.0010305	1
RELL1	187.965	0.871822	0.207535	4.20084	2.65924146763438e-05	0.00103978	1
THBS2	697.578	0.640801	0.152622	4.19862	2.6854502266041e-05	0.00104582	1
LRRC4	2217.11	-0.538595	0.128276	-4.19872	2.68423528697327e-05	0.00104582	-1
RARA	1851.53	0.517996	0.12344	4.19633	2.71274550806998e-05	0.00105401	1
RNR1	125415	0.493595	0.117636	4.19594	2.71737055376288e-05	0.00105401	1
BATF3	611.976	0.580328	0.138426	4.19234	2.76087163768066e-05	0.00106875	1
IRAK2	511.247	0.716915	0.171035	4.19162	2.76969853586108e-05	0.00107003	1
GRIN2B	5970.95	-0.482058	0.115035	-4.19053	2.78298207343392e-05	0.00107302	-1
GNAO1-DT	264.451	-0.765348	0.182706	-4.18896	2.80239836961893e-05	0.00107837	-1
IMPDH2	3228.87	0.497732	0.118851	4.18786	2.81592324003671e-05	0.00108143	1
CCNG1	4162.99	0.457115	0.109246	4.18428	2.86076074280544e-05	0.00109647	1
TIRAP	263.265	-0.802904	0.192124	-4.1791	2.92664016904792e-05	0.00111951	-1
TMEM104	969.83	-0.622337	0.148946	-4.17828	2.93720728903566e-05	0.00112134	-1
ZNF449	1226.42	0.634209	0.152004	4.17231	3.01522531482578e-05	0.00114887	1
SLC41A1	1455.17	0.435278	0.10446	4.16695	3.08702250782743e-05	0.00116933	1
WDR12	2142.24	-0.433322	0.10398	-4.16737	3.0813159052808e-05	0.00116933	-1
PMEPA1	2434.64	0.464474	0.111458	4.16725	3.08299960305549e-05	0.00116933	1
RHBDF1	278.03	0.779611	0.187284	4.16272	3.14484783920815e-05	0.00118891	1
GRWD1	1041.62	-0.591199	0.142051	-4.16187	3.15653656146346e-05	0.00119101	-1
BAZ1B	4856.1	-0.409686	0.0985084	-4.15889	3.19795877472353e-05	0.0012043	-1
TRIM24	3442.26	-0.513221	0.123418	-4.15839	3.20500288740275e-05	0.00120461	-1
JUND	3786.58	0.519675	0.125069	4.15509	3.25156111893439e-05	0.00121974	1
RNF227	299.285	0.77782	0.187292	4.15298	3.28167351397832e-05	0.00122866	1
SAMD11	5380.19	0.409874	0.0987725	4.14967	3.32950035747254e-05	0.00124357	1
SH3BP5	7574.49	0.453532	0.109302	4.14934	3.33432441049243e-05	0.00124357	1
IQCE	2621	-0.548293	0.132228	-4.14658	3.37485523888323e-05	0.00125628	-1
SLC35F3	871.421	0.675683	0.162976	4.1459	3.38480451369966e-05	0.00125757	1
LOC124903943	369.452	0.648622	0.156498	4.1446	3.40402429373236e-05	0.00126229	1
MIR548AR	30.5911	2.14824	0.518384	4.1441	3.41143838550495e-05	0.00126262	1
GABRB2	869.395	0.520953	0.12573	4.14344	3.4213851011572e-05	0.00126389	1
KIF13A	1103.07	-0.497599	0.120164	-4.14099	3.45808181816465e-05	0.0012726	-1
SDHD	893.556	0.648567	0.15662	4.14102	3.45767745658557e-05	0.0012726	1
CHSY1	1398.82	0.636663	0.154167	4.1297	3.6323255542796e-05	0.00133419	1
NR1D2	1677.11	0.456075	0.110506	4.12713	3.67311396534173e-05	0.00133478	1
CAMK2D	7112.78	0.432175	0.104707	4.12749	3.66751412999825e-05	0.00133478	1
SYK	450.987	-0.805614	0.195125	-4.12871	3.64806477768657e-05	0.00133478	-1
ENTPD7	968.883	-0.567703	0.137558	-4.127	3.67522748789164e-05	0.00133478	-1
RAE1	1969.48	0.501242	0.121393	4.12909	3.64202464839147e-05	0.00133478	1
IRS4	97.5402	1.30108	0.315233	4.12735	3.66966963271925e-05	0.00133478	1
MCCC2	738.939	-0.591953	0.14354	-4.12395	3.72435308481165e-05	0.00134883	-1
ZNF37BP	3112.98	-0.516593	0.125273	-4.12373	3.72781844774327e-05	0.00134883	-1
PHLDB2	159.607	0.882022	0.214039	4.12084	3.77497436120153e-05	0.00136082	1
NDST4	795.694	-0.558769	0.135594	-4.12089	3.77407427866141e-05	0.00136082	-1
RAP2A	4099.25	0.436313	0.105904	4.11989	3.79048501184044e-05	0.00136387	1
LEPROTL1	2735.06	-0.449087	0.109056	-4.11796	3.82238409460168e-05	0.00137062	-1
SLC35C1	1726.72	-0.527165	0.128018	-4.1179	3.82337891918426e-05	0.00137062	-1
RNMT	7803.28	0.499878	0.121652	4.10908	3.97234523741066e-05	0.0014214	1
TPTE2P1	1264.26	-0.613759	0.149549	-4.10406	4.05956236995111e-05	0.00144726	-1
WASF3	5389.28	0.419155	0.10213	4.10412	4.05850101297681e-05	0.00144726	1
ZNF333	1522.92	0.463878	0.11308	4.10222	4.09197011212039e-05	0.00145614	1
PSME4	2694.95	-0.503112	0.122671	-4.10131	4.10814131679789e-05	0.00145922	-1
KRBA1	1578.27	0.441062	0.107555	4.10081	4.11705832948448e-05	0.00145971	1
CPNE1	4606.1	0.404692	0.0988132	4.09552	4.21214396785541e-05	0.0014907	1
UBA6	4469.49	0.426499	0.104156	4.09482	4.22492684862403e-05	0.0014925	1
AARS1	9048.61	0.497724	0.121588	4.09352	4.24878823066346e-05	0.0014982	1
DOLK	946.1	-0.512977	0.12533	-4.093	4.25830393974215e-05	0.00149883	-1
OLFML2A	93.3572	1.20955	0.295587	4.09205	4.2758339713603e-05	0.00150227	1
EPRS1	15537.5	0.546731	0.133707	4.08904	4.33170789785604e-05	0.00151915	1
MARCHF1	1413.39	0.577292	0.14124	4.0873	4.36418323409373e-05	0.00152778	1
BOC	203.522	0.896313	0.21955	4.08251	4.45522576087396e-05	0.00155249	1
SLC25A36	10503.4	0.538983	0.132029	4.08232	4.45879308488159e-05	0.00155249	1
TFAP2A	635.012	-0.621219	0.152147	-4.08301	4.44564393468595e-05	0.00155249	-1
CDKN2C	95.8135	1.40023	0.343167	4.0803	4.49773722882637e-05	0.00156325	1
AGTPBP1	16053.4	0.454504	0.111479	4.07702	4.56167076103008e-05	0.00158263	1
NEDD4L	15866	0.384151	0.0942377	4.07641	4.57362095929176e-05	0.00158394	1
SERGEF	2115.47	0.482851	0.118641	4.06987	4.7039974901609e-05	0.00162619	1
LMO1	974.679	0.695899	0.171153	4.06595	4.78362884928671e-05	0.00165078	1
RGS9BP	74.4539	1.66936	0.410645	4.06522	4.79866001393788e-05	0.00165302	1
PIGA	455.999	0.769192	0.189487	4.05933	4.92134218095707e-05	0.00169228	1
SLFN11	105.475	1.25974	0.310483	4.05735	4.96326238655161e-05	0.00170367	1
ITIH4	230.622	-0.922621	0.227593	-4.05382	5.03875254269142e-05	0.00172653	-1
PCSK2	3695.88	-0.451174	0.111369	-4.05117	5.09620438917179e-05	0.00174314	-1
KHDRBS3	2482.85	0.4515	0.111484	4.04992	5.12362328813733e-05	0.00174943	1
LINC01341	147.074	-1.13942	0.281452	-4.04838	5.15726624852678e-05	0.00175782	-1
RELA	1980.43	0.513375	0.126839	4.04747	5.1774978514291e-05	0.0017587	1
PI4KAP1	573.221	0.547843	0.135355	4.04744	5.17798556468665e-05	0.0017587	1
ZNF252P	2192.92	-0.459706	0.113595	-4.04687	5.19065384394662e-05	0.00175992	-1
DACT2	1818.45	0.48312	0.119408	4.04595	5.21119295297677e-05	0.00176172	1
ATP6V0E2-AS1	621.842	-0.718833	0.177673	-4.04582	5.2141324350171e-05	0.00176172	-1
FGD4	4425.13	-0.413601	0.102266	-4.04438	5.24622667762727e-05	0.00176948	-1
MMS19	5870.38	0.509791	0.126229	4.03864	5.3763098357749e-05	0.00180843	1
FRY	13202	-0.352588	0.0873076	-4.03846	5.380330382258e-05	0.00180843	-1
RHEBL1	259.963	0.747512	0.185182	4.03664	5.42222623384053e-05	0.00181665	1
HLCS	1808.92	-0.422328	0.104625	-4.03658	5.42353638383967e-05	0.00181665	-1
EWSR1	7646.54	-0.492641	0.122127	-4.03384	5.48732700935214e-05	0.00183484	-1
ND4	342624	-0.442834	0.109791	-4.03343	5.49674830669196e-05	0.00183484	-1
NPAS1	269.979	0.98162	0.243755	4.02707	5.64759062266112e-05	0.00188195	1
MAVS	2100.44	-0.663444	0.164974	-4.02151	5.78254088887608e-05	0.00192361	-1
TES	1986.76	0.459041	0.11418	4.02033	5.81174875014159e-05	0.00193002	1
FAM210A	1242.83	0.623848	0.155192	4.01984	5.82370364314591e-05	0.00193068	1
SNN	8931.91	-0.482209	0.120004	-4.01828	5.86254959008721e-05	0.00194024	-1
DDIT4	4733.97	2.27489	0.566259	4.01741	5.88410425326454e-05	0.00194406	1
CD82	102.161	1.18	0.294062	4.01277	6.00099934955344e-05	0.00197931	1
LPAL2	59.734	-1.51729	0.378205	-4.01183	6.02509338637972e-05	0.00198388	-1
MOXD1	71.2571	1.49876	0.373804	4.00949	6.08493491496466e-05	0.00200019	1
DVL1	4207.13	0.398115	0.0993209	4.00837	6.11393556717041e-05	0.00200632	1
LOC124903232	1209.67	-0.497064	0.124083	-4.00591	6.17779987176801e-05	0.00202142	-1
DVL2	1440.03	0.44697	0.111581	4.0058	6.18078640866315e-05	0.00202142	1
HSPG2	403.244	0.705582	0.17622	4.00399	6.22821966701983e-05	0.00203009	1
GPAT3	257.497	0.868053	0.216786	4.00419	6.22291752829095e-05	0.00203009	1
NPBWR1	92.3875	1.14156	0.285197	4.0027	6.26225632322975e-05	0.00203776	1
PSEN2	1733	-0.44867	0.11242	-3.99101	6.57916035931296e-05	0.00213729	-1
ZNF271P	2597.91	-0.409043	0.102581	-3.98751	6.67692717235312e-05	0.00216542	-1
EIF4H	8614.82	0.479551	0.12038	3.98366	6.78623230341515e-05	0.0021972	1
LOC105372345	124.023	1.00293	0.251826	3.98263	6.81565134019352e-05	0.00220305	1
LINC01963	4957.42	-0.426137	0.107067	-3.98011	6.88843653669983e-05	0.00222287	-1
SFXN2	97.1638	-1.17128	0.294436	-3.97807	6.94783358851674e-05	0.00223831	-1
SLC26A6	634.52	0.580393	0.145948	3.97671	6.98743635446404e-05	0.00224734	1
LOC105374355	393.702	-0.959248	0.241415	-3.97345	7.08402209702364e-05	0.00227436	-1
UEVLD	971.068	-0.478964	0.120552	-3.97308	7.09492398609659e-05	0.00227436	-1
GAB1	852.416	0.522961	0.131883	3.96533	7.32937509530196e-05	0.00234178	1
EYA1	1727.28	-0.561249	0.141536	-3.96542	7.32682985942469e-05	0.00234178	-1
EPHA4	807.787	0.522718	0.131848	3.96454	7.35368319786445e-05	0.00234228	1
ZNF528	984.032	-0.579754	0.146236	-3.9645	7.35510179344026e-05	0.00234228	-1
CCEPR	944.256	0.588313	0.148554	3.96027	7.48650336832599e-05	0.00238022	1
CILK1	1545.51	-0.487021	0.12304	-3.95825	7.5502214042354e-05	0.00239655	-1
COA1	3460.04	-0.43156	0.109056	-3.95722	7.58279964538389e-05	0.00240295	-1
PPP4R3B-DT	75.8019	1.28125	0.323987	3.95464	7.66492116294449e-05	0.00242502	1
FLCN	2353.24	0.489791	0.123887	3.95352	7.70089449828539e-05	0.00243243	1
PTBP1	1221.59	0.556194	0.140698	3.95311	7.71414820358666e-05	0.00243265	1
SNRK-AS1	118.737	-1.48454	0.375686	-3.95154	7.76512066801596e-05	0.00244475	-1
GPR135	407.333	-0.781646	0.198145	-3.94482	7.98591892622054e-05	0.00251019	-1
CYREN	488.798	-0.592546	0.150273	-3.94312	8.04288374465493e-05	0.00252401	-1
SKIDA1	732.017	-0.540973	0.13724	-3.9418	8.08720597902699e-05	0.00253382	-1
AKAP8L	6373.87	0.45062	0.114463	3.93681	8.25725828462655e-05	0.00258292	1
SLC30A6	1244.22	-0.428222	0.108851	-3.93403	8.35334026557814e-05	0.00260877	-1
RASGRP1	173.661	0.859437	0.218707	3.92963	8.50772875725994e-05	0.00265272	1
EXTL1	392.996	-0.634343	0.161445	-3.92916	8.52448174407305e-05	0.00265367	-1
ZNF330	844.638	0.491236	0.125042	3.92856	8.54547112669616e-05	0.00265594	1
IQSEC1	13720.1	0.352854	0.0898275	3.92813	8.56072161400996e-05	0.00265643	1
NCR3LG1	5515.2	-0.542619	0.138206	-3.92618	8.63064779987069e-05	0.00267335	-1
PPFIBP1	2574.05	0.396382	0.100967	3.92584	8.6428185770657e-05	0.00267335	1
TRIT1	1398.54	0.56001	0.1427	3.9244	8.69466889642088e-05	0.00268001	1
LOC107985079	53.7715	-1.44193	0.367455	-3.92409	8.70582989914417e-05	0.00268001	-1
LSM14B	6721.52	0.395785	0.100845	3.92469	8.68414521608408e-05	0.00268001	1
BDH2	242.937	1.01	0.257439	3.92324	8.73665125899693e-05	0.00268524	1
LOC124903536	267.944	-0.976888	0.249042	-3.92258	8.76068152273492e-05	0.00268836	-1
SAMD4A	1964.68	0.409345	0.104421	3.92014	8.84980043569705e-05	0.00271142	1
MTUS2	2878.43	-0.465987	0.118988	-3.91625	8.99371847074736e-05	0.00275117	-1
KIF12	238.183	0.744048	0.190269	3.91051	9.20998911065007e-05	0.00281289	1
MTA1-DT	319.053	-0.71471	0.182822	-3.90932	9.25550223606272e-05	0.00282235	-1
ENO2	63774.7	0.406118	0.103912	3.90829	9.2952060805197e-05	0.00283	1
IGSF8	3344.43	0.445541	0.114099	3.90488	9.4273097467248e-05	0.00286572	1
IGIP	661.666	0.525468	0.13459	3.9042	9.45361911702733e-05	0.00286923	1
APPL1	3396.89	0.393854	0.100909	3.90308	9.49766968750337e-05	0.00287708	1
ZFHX2	4883.15	-0.548724	0.140598	-3.90279	9.50917191368752e-05	0.00287708	-1
CDK19	3217.9	0.456421	0.11699	3.90137	9.56496940921354e-05	0.00288946	1
BTG2	1250.77	0.469742	0.120435	3.90037	9.60462750558355e-05	0.00289692	1
FLJ46875	213.493	0.773236	0.198272	3.89988	9.62405372428811e-05	0.00289827	1
ZNF154	1902.25	-0.576632	0.148032	-3.89532	9.80672034424942e-05	0.00294871	-1
ZNF213-AS1	510.81	-0.562135	0.14433	-3.89479	9.82829064416885e-05	0.00295062	-1
CAST	3411.62	0.446552	0.114689	3.8936	9.87657716387981e-05	0.00296053	1
MARCHF4	5568.44	-0.447209	0.11498	-3.88945	0.000100472	0.00300703	-1
TMEM97	767.382	-0.582387	0.14977	-3.88854	0.00010085	0.00300907	-1
KCNJ14	119.791	-1.317	0.338666	-3.88878	0.000100748	0.00300907	-1
UNC5C	1075.13	-0.508953	0.130975	-3.88587	0.000101963	0.00303758	-1
PCDH9	3595.52	-0.395684	0.10188	-3.88381	0.000102831	0.00305875	-1
LOC124904782	253.807	-0.941878	0.24275	-3.88004	0.000104441	0.00310188	-1
RASGRF2	1753.5	0.453106	0.116848	3.87773	0.000105435	0.00312662	1
SDC1	2221.47	0.41105	0.106084	3.87477	0.000106727	0.00316009	1
LOC100129215	28.672	-1.95606	0.505001	-3.87338	0.000107336	0.00317327	-1
PIK3C2A	2848.96	0.448157	0.115736	3.87224	0.000107839	0.00317329	1
DCUN1D2	3124.52	0.378775	0.0978319	3.87169	0.000108082	0.00317329	1
GGA2	3920.08	0.443071	0.114432	3.87191	0.000107986	0.00317329	1
JMJD6	2606.92	0.444306	0.114762	3.87153	0.000108154	0.00317329	1
GPCPD1	2305.12	0.385041	0.0994296	3.8725	0.000107725	0.00317329	1
SLITRK3	3085.73	-0.41131	0.106283	-3.86996	0.000108854	0.00318899	-1
STAG3L5P-PVRIG2P-PILRB	426.847	-0.632335	0.163491	-3.86772	0.000109859	0.00321358	-1
GOLGA8A	412.895	0.683967	0.176916	3.86605	0.000110613	0.00323078	1
PAM	3683.33	0.373722	0.0967067	3.86449	0.000111321	0.00324657	1
LINC00680	360.386	-0.699667	0.181335	-3.85843	0.000114117	0.00331812	-1
AP3M2	3352.81	0.451608	0.117035	3.85874	0.000113972	0.00331812	1
BCLAF3	1421.79	-0.436796	0.113217	-3.85804	0.0001143	0.00331847	-1
UNC5A	3696.09	0.375409	0.0974155	3.85369	0.000116353	0.00337302	1
SLC24A2	1284.98	-0.473518	0.122899	-3.85291	0.000116721	0.00337864	-1
CCDC97	1634.91	-0.483974	0.125628	-3.85244	0.000116946	0.00338012	-1
VDAC1	16614.1	0.453893	0.117866	3.85093	0.000117671	0.003396	1
TBC1D15	1375.52	0.482793	0.12548	3.84757	0.000119296	0.00343779	1
TACC3	488.948	-0.633854	0.164802	-3.84617	0.000119981	0.00344727	-1
UBAP2	3364.81	-0.398009	0.103477	-3.84637	0.000119883	0.00344727	-1
MCM9	293.286	-0.697322	0.181331	-3.84557	0.000120273	0.00345055	-1
FAM219A	15676.2	0.375907	0.0977877	3.84412	0.000120987	0.0034659	1
PHF13	2037.14	0.394061	0.102535	3.84317	0.000121454	0.00347416	1
PRTG	493.047	0.587473	0.152917	3.84178	0.000122145	0.00348878	1
ZNF561-AS1	331.924	-0.622452	0.162056	-3.84097	0.00012255	0.0034952	-1
PHTF1	1710.45	-0.433848	0.113014	-3.8389	0.000123585	0.00351954	-1
TTC21B	2348.57	0.492347	0.128287	3.83784	0.000124119	0.00352956	1
TDRD12	108.116	-1.00626	0.2623	-3.8363	0.000124903	0.00354666	-1
NXF1	2661.44	-0.578051	0.150707	-3.83559	0.000125262	0.00355165	-1
H4C15	1320.71	-0.625877	0.163246	-3.83396	0.000126099	0.00357016	-1
CEP44	676.197	0.557068	0.14532	3.83338	0.000126395	0.00357334	1
ZNF467	1254.55	0.438713	0.11448	3.83223	0.000126987	0.00358484	1
MMAB	1340.23	-0.428071	0.11172	-3.83163	0.000127297	0.00358837	-1
NPAP1	33.7017	-1.83467	0.478927	-3.83079	0.000127733	0.00359544	-1
SERTAD2	1002.34	0.578933	0.151164	3.82983	0.000128231	0.00360422	1
OSGIN2	1076.7	0.455985	0.119089	3.82895	0.000128693	0.00360675	1
RAB33A	1415.86	0.574101	0.149925	3.82925	0.000128536	0.00360675	1
RBMX	5042.84	-0.419113	0.109484	-3.82809	0.000129143	0.00361414	-1
TRAPPC14	1838.91	-0.429352	0.112185	-3.82717	0.000129625	0.00362241	-1
TMEM243	90.0692	1.3267	0.346854	3.82494	0.000130801	0.00365002	1
RAP1GAP2	7844.75	0.353184	0.0923661	3.82374	0.000131444	0.00366268	1
RN7SK	48.1362	1.75439	0.459098	3.82137	0.00013271	0.00369265	1
ZZZ3	2302.28	0.460546	0.120573	3.81965	0.000133641	0.00371321	1
STOM	675.863	0.526665	0.137911	3.81888	0.00013406	0.00371955	1
CREG2	7600.81	0.450221	0.118011	3.81508	0.000136137	0.00377176	1
HERPUD2-AS1	976.084	-0.493739	0.12946	-3.81384	0.000136826	0.00378544	-1
MAPK11	2745.5	0.406786	0.106725	3.81155	0.000138097	0.00381517	1
LOC105374304	60.8671	-1.24771	0.328022	-3.80373	0.000142532	0.0039321	-1
LINC02918	301.46	0.857382	0.225428	3.80336	0.000142748	0.00393246	1
LOC124904067	259.882	-0.793234	0.208656	-3.80163	0.000143748	0.00395438	-1
HIVEP3	3777.97	-0.518762	0.136629	-3.79686	0.000146538	0.00402544	-1
MAP3K8	170.3	0.913989	0.240874	3.79446	0.000147963	0.00405883	1
ZNF483	2227.59	0.526345	0.138736	3.79385	0.00014833	0.00406314	1
SREBF2-AS1	81.0057	-1.16771	0.307818	-3.79349	0.000148543	0.00406324	-1
SGMS2	191.536	0.950348	0.250557	3.79294	0.000148874	0.00406656	1
DGCR2	7701.6	-0.333046	0.08783	-3.79194	0.000149478	0.00407732	-1
LOC124909486	69.7965	1.39862	0.369217	3.78806	0.000151827	0.00413558	1
LRRC58	1963.95	0.471623	0.124529	3.78724	0.00015233	0.00414346	1
BNC2	4973.14	-0.375627	0.0992621	-3.7842	0.000154207	0.00418425	-1
SCN2B	3100.8	-0.386405	0.102113	-3.78411	0.000154261	0.00418425	-1
ARL4C	7610.53	0.345506	0.0913357	3.78281	0.000155065	0.00418848	1
RICTOR	3195.39	0.41331	0.109246	3.78331	0.000154754	0.00418848	1
ENDOG	1521.39	0.507136	0.134053	3.78311	0.000154882	0.00418848	1
LOC107984989	33.5967	1.66885	0.441839	3.77706	0.000158688	0.00428037	1
MIR130AHG	181.496	-0.820419	0.217247	-3.77643	0.000159092	0.00428531	-1
SLC9A3-AS1	2284.91	-0.549216	0.14562	-3.77158	0.000162216	0.00436244	-1
WDR5-DT	51.6087	-1.42412	0.377621	-3.77129	0.000162405	0.00436244	-1
LOC105378654	60.0168	1.28582	0.34102	3.7705	0.000162922	0.00436843	1
MAPKAPK5	2655.02	-0.436129	0.115676	-3.77026	0.000163078	0.00436843	-1
TRAK2	6699.4	-0.363727	0.0965036	-3.76905	0.000163873	0.00437951	-1
POLR3H	3009.74	-0.368952	0.097893	-3.76894	0.000163944	0.00437951	-1
TSPAN5	4526.72	0.470441	0.124856	3.76788	0.000164642	0.00439211	1
GADD45G	972.764	0.526518	0.139762	3.76724	0.000165064	0.00439733	1
GAS5	2170.24	0.48239	0.128077	3.7664	0.000165617	0.00440601	1
IL6ST	20181.7	0.319492	0.0849396	3.7614	0.000168963	0.0044835	1
UCP3	121.977	-1.08764	0.289162	-3.76136	0.000168992	0.0044835	-1
SDAD1P1	224.56	1.04205	0.277162	3.75972	0.000170104	0.00450683	1
IRF2BP2	5031.75	0.429679	0.114325	3.75838	0.000171015	0.00452479	1
LMBR1L	3111.94	0.377289	0.100494	3.75436	0.000173786	0.00458983	1
HDAC5	10425.8	0.397805	0.105965	3.75413	0.000173947	0.00458983	1
PCBP1	9216.04	0.406123	0.108204	3.75331	0.000174514	0.00459572	1
PLIN3	171.989	1.04369	0.278086	3.75312	0.000174644	0.00459572	1
POU6F2	208.574	-0.765725	0.204063	-3.75239	0.000175154	0.0046029	-1
HSPB8	1033.5	0.452691	0.120674	3.75135	0.000175882	0.00461576	1
CACNG1	43.908	1.54264	0.411405	3.74968	0.000177058	0.00464037	1
SEMA3B	329.288	0.70572	0.188269	3.74847	0.000177915	0.00465024	1
RSPO3	492.986	-0.659518	0.175934	-3.74866	0.00017778	0.00465024	-1
PSKH1	515.319	-0.584839	0.156079	-3.74707	0.000178915	0.00467009	-1
PLAUR	40.9554	1.65122	0.440747	3.74641	0.000179385	0.00467606	1
TIFA	1005.04	0.617304	0.164886	3.74382	0.000181247	0.00471636	1
NUP58	3174.96	0.393742	0.105178	3.74358	0.000181417	0.00471636	1
LRRC37A3	1048.95	-0.557522	0.148975	-3.74239	0.000182279	0.00473243	-1
ZNF488	648.935	0.562296	0.150355	3.73979	0.000184173	0.0047752	1
PNO1	837.266	-0.505526	0.135224	-3.73843	0.000185173	0.00479471	-1
ZBTB8OS	762.771	-0.497998	0.133263	-3.73696	0.000186256	0.00481634	-1
EXOSC6	2214.84	-0.488285	0.130829	-3.73223	0.000189793	0.00489474	-1
LOC124905087	323.111	-0.895969	0.240049	-3.73245	0.000189628	0.00489474	-1
TARS1	6379.73	0.463679	0.124282	3.73087	0.000190822	0.00490823	1
RPS6KA4	1069.47	0.450981	0.12087	3.73113	0.000190625	0.00490823	1
BCKDK	2281.29	0.470364	0.126107	3.72988	0.000191573	0.00492101	1
ZMPSTE24	1558.63	-0.415694	0.111635	-3.7237	0.000196323	0.00501744	-1
GSTK1	1002.16	-0.441894	0.118659	-3.72406	0.000196046	0.00501744	-1
SLC27A4	4888.21	-0.410258	0.110186	-3.72332	0.00019662	0.00501744	-1
STAC2	168.017	0.96228	0.258432	3.72353	0.000196456	0.00501744	1
ARK2N	1383.13	0.537935	0.144454	3.72393	0.000196146	0.00501744	1
SUN1	6414.04	0.379433	0.102006	3.7197	0.000199456	0.0050831	1
SLC38A10	1640.1	-0.513271	0.138027	-3.71864	0.000200301	0.00509796	-1
LINC02649	27.7376	2.06102	0.554529	3.71669	0.000201846	0.00513054	1
RSPH4A	172.695	-0.915079	0.246355	-3.71448	0.000203624	0.00516895	-1
KCNC4	2914.47	-0.41604	0.11205	-3.71298	0.000204834	0.00519287	-1
SLCO5A1	1737.39	-0.4501	0.121266	-3.71168	0.000205892	0.00521287	-1
RNASE4	623.186	2.212	0.596073	3.71095	0.000206483	0.00522104	1
TCERG1	7562.67	0.365448	0.0985154	3.70955	0.000207627	0.00524312	1
RBPJ	10119.4	1.01494	0.273637	3.70908	0.000208013	0.00524603	1
FDXACB1	196.341	-0.7424	0.200242	-3.70751	0.000209304	0.00527173	-1
F2RL1	115.715	0.917772	0.247696	3.70524	0.000211194	0.0052927	1
MDFI	53.8547	1.55341	0.419154	3.70605	0.000210516	0.0052927	1
SLC41A2	2093.95	-0.430537	0.116189	-3.7055	0.000210972	0.0052927	-1
CYTH2	4863.66	-0.424223	0.114494	-3.7052	0.000211228	0.0052927	-1
JAM2	842.095	0.525942	0.142064	3.70215	0.00021378	0.00534973	1
DLG1	2151.86	-0.38452	0.103921	-3.70012	0.000215501	0.00538365	-1
TBC1D22A-DT	401.691	0.695978	0.188108	3.69989	0.00021569	0.00538365	1
LYNX1	2921.33	-0.34757	0.0939493	-3.69954	0.000215987	0.00538414	-1
SLC35F6	1888.41	-0.402216	0.108745	-3.69872	0.000216689	0.00539469	-1
RABGGTB	2523.32	0.410229	0.111018	3.69516	0.000219752	0.00546291	1
EFNB3	7154.99	0.374265	0.101293	3.69488	0.000219992	0.00546291	1
LEMD1	347.328	0.817301	0.221233	3.69429	0.000220498	0.00546846	1
PCDH1	6530.1	-0.455612	0.1234	-3.69214	0.000222372	0.00550789	-1
H1-2	265.188	0.758245	0.205427	3.69107	0.000223311	0.00552411	1
HAS1	181.753	0.869041	0.235714	3.68684	0.000227055	0.00560956	1
DHFR	529.616	-0.505386	0.13711	-3.68598	0.000227821	0.00562134	-1
SCNN1G	96.9811	1.25308	0.340029	3.68521	0.000228513	0.00563124	1
PUSL1	576.464	0.591695	0.16062	3.68381	0.000229778	0.00564807	1
LOC124907916	22.2483	2.18817	0.593997	3.6838	0.000229779	0.00564807	1
STAP2	84.1824	1.452	0.394246	3.683	0.000230509	0.00565886	1
MTCL2	11785.6	-0.477779	0.129771	-3.68171	0.000231677	0.00568034	-1
DHX33	1168.17	-0.552376	0.150132	-3.67927	0.000233903	0.00571325	-1
MGC12916	201.513	0.904104	0.245715	3.67948	0.000233706	0.00571325	1
GNL3L	1052.51	-0.507514	0.137921	-3.67973	0.000233477	0.00571325	-1
ACKR1	494.448	-0.75331	0.204863	-3.67713	0.000235871	0.00575406	-1
ST18	307.819	-0.801139	0.217929	-3.67615	0.000236777	0.00576167	-1
TRPM3	798.708	-0.484117	0.131682	-3.67641	0.000236541	0.00576167	-1
BCDIN3D-AS1	275.048	-0.674599	0.183542	-3.67545	0.000237432	0.00577036	-1
HELZ	4504.58	0.438961	0.119487	3.67372	0.000239042	0.00580222	1
BSPRY	75.7097	1.15949	0.315677	3.67304	0.000239686	0.0058106	1
KRBA2	1827.49	-0.539495	0.146902	-3.67249	0.000240197	0.0058157	-1
NRP2	5653.66	0.39925	0.108735	3.67179	0.000240862	0.00582454	1
MRPS11	2527.46	-0.391961	0.106828	-3.66907	0.000243434	0.0058794	-1
HIPK1	4177.48	0.341133	0.0930044	3.66792	0.000244532	0.00589569	1
CCNL1	2356.3	0.38397	0.104697	3.66743	0.000244996	0.00589569	1
CEBPG	5849.81	0.391481	0.106746	3.66741	0.00024502	0.00589569	1
SHOX2	994.938	-0.521114	0.142169	-3.66546	0.000246898	0.00593351	-1
NOL9	1321.7	-0.590472	0.161119	-3.66482	0.00024751	0.00593576	-1
FNIP2	5570.27	0.361015	0.0985255	3.66417	0.000248138	0.00593576	1
LOC124902384	367.952	0.697898	0.19045	3.66447	0.000247854	0.00593576	1
ISL2	1669.98	-0.420997	0.114898	-3.66409	0.000248216	0.00593576	-1
CCDC61	134.102	1.13164	0.308895	3.66351	0.000248778	0.00594188	1
IRAK1BP1	391.026	-0.577999	0.157823	-3.66233	0.00024993	0.00595925	-1
KLF9	897.09	1.27163	0.347268	3.66182	0.000250427	0.00595925	1
SYDE1	67.7807	1.23267	0.336601	3.66211	0.000250143	0.00595925	1
LOC780529	108.649	-1.13252	0.309476	-3.65948	0.000252724	0.00600653	-1
CDC42EP1	87.4208	1.07088	0.292929	3.65578	0.000256405	0.00608657	1
LOC124902691	168.717	-0.995399	0.272504	-3.65278	0.000259413	0.00615043	-1
ZNF326	3069.08	-0.37705	0.103261	-3.65142	0.000260792	0.00617559	-1
EXOG	1237.37	-0.459839	0.125946	-3.65109	0.000261132	0.00617593	-1
LEMD2	1511.06	-0.467324	0.128007	-3.65078	0.000261444	0.00617593	-1
EPM2A	664.918	-0.484954	0.132895	-3.64916	0.000263101	0.00620751	-1
IL2RB	69.1612	1.55909	0.427389	3.64794	0.00026435	0.00622942	1
ATAD2	160.988	0.860831	0.236085	3.64628	0.00026606	0.00626211	1
MAB21L2	10028	-0.454627	0.12471	-3.64547	0.000266906	0.0062744	-1
DCAF6	2604.34	-0.383364	0.105215	-3.64362	0.000268829	0.00631195	-1
LOC283731	677.258	-0.562068	0.154468	-3.63873	0.000273985	0.00642522	-1
GLYATL2	200.26	0.719291	0.197738	3.63759	0.0002752	0.00644594	1
EFEMP2	471.281	0.577877	0.158886	3.63705	0.000275781	0.006449	1
TRMT61A	506.586	-0.514767	0.141542	-3.63685	0.000275996	0.006449	-1
SETD1B	2055.36	-0.59803	0.164504	-3.63535	0.000277602	0.00647871	-1
ZFYVE28	1278.79	0.420028	0.11555	3.63504	0.000277938	0.00647876	1
LOC101928266	54.3654	1.36399	0.375322	3.63419	0.000278857	0.00649238	1
LRBA	2029.11	-0.415821	0.114474	-3.63246	0.000280731	0.00652818	-1
TCAF2	33.4523	1.6397	0.451475	3.63187	0.000281377	0.00653536	1
PHACTR2	985.705	-0.417867	0.115083	-3.631	0.000282326	0.00654955	-1
TMEM169	3706.89	-0.483776	0.13328	-3.62978	0.000283662	0.0065727	-1
FAT3	6928.68	-0.409465	0.112827	-3.62914	0.000284365	0.00658112	-1
MGAT3	10416.5	0.357903	0.0987224	3.62534	0.000288576	0.00667062	1
GUSBP11	1852.74	-0.414425	0.114369	-3.62359	0.000290541	0.00670805	-1
SH2D4A	50.8321	1.49312	0.412439	3.62022	0.000294356	0.00677192	1
MAPK7	1802.9	0.507823	0.140262	3.62054	0.000293983	0.00677192	1
HIF3A	338.882	0.655509	0.181061	3.62037	0.000294187	0.00677192	1
MARK2	3147.86	-0.377303	0.104245	-3.61938	0.000295308	0.00678578	-1
ARHGAP32	5483.18	0.411029	0.113605	3.61806	0.000296815	0.00681234	1
DAB2IP	10540.9	0.324136	0.0895999	3.6176	0.000297347	0.00681649	1
LOC124906320	24.4162	-2.02147	0.558865	-3.61709	0.00029793	0.00681671	-1
MBD3	3892.88	-0.390811	0.108049	-3.61698	0.00029806	0.00681671	-1
SLC39A13	1386.95	-0.444847	0.123018	-3.61611	0.000299059	0.00682715	-1
SERPINH1	541.895	0.521077	0.144104	3.61597	0.00029922	0.00682715	1
TP53INP2	3520.92	-0.444048	0.122905	-3.61294	0.000302744	0.00689944	-1
LEPR	690.904	0.480536	0.133053	3.61162	0.000304288	0.00692041	1
SLC25A40	1575.16	0.566569	0.156889	3.61128	0.000304686	0.00692041	1
ING1	846.123	0.5301	0.146804	3.61094	0.000305092	0.00692041	1
DNMT3B	507.133	0.52378	0.14505	3.61102	0.000304993	0.00692041	1
ABCF2	701.267	-0.479984	0.133064	-3.60716	0.000309563	0.00701362	-1
ZFAND2B	1270.05	0.476416	0.132121	3.60591	0.000311057	0.0070286	1
TNKS1BP1	4400.25	0.374255	0.103804	3.6054	0.000311673	0.0070286	1
ALG11	324.471	-0.615876	0.170798	-3.60588	0.000311101	0.0070286	-1
VKORC1	1728.85	0.597559	0.165729	3.60565	0.000311378	0.0070286	1
LIMD1	573.314	0.613697	0.170273	3.6042	0.000313117	0.0070324	1
FERMT2	2691.55	0.347581	0.0964186	3.60491	0.000312258	0.0070324	1
SLC7A6	3434.23	-0.431647	0.119767	-3.60405	0.000313292	0.0070324	-1
SNAP25	25294.4	0.373222	0.103556	3.60406	0.000313284	0.0070324	1
BMP3	256.112	0.90443	0.251003	3.60326	0.000314245	0.00704563	1
TMED9	3497.09	0.427968	0.118866	3.60043	0.000317687	0.00711458	1
SCNN1D	647.453	-0.642023	0.178489	-3.59699	0.000321923	0.00719283	-1
RXRA	1858.67	0.382448	0.10632	3.59713	0.000321752	0.00719283	1
PI4KAP2	900.251	0.48186	0.134051	3.59461	0.000324883	0.00725062	1
OR2W3	330.992	-0.593984	0.165278	-3.59386	0.000325821	0.00726318	-1
C1orf162	99.8483	1.11303	0.309876	3.59184	0.000328351	0.0073019	1
CDH6	901.557	0.630951	0.175663	3.59182	0.000328373	0.0073019	1
LINC01522	169.039	-0.93356	0.259931	-3.59157	0.000328687	0.0073019	-1
UBE3C	5027.03	-0.3383	0.0942234	-3.5904	0.000330174	0.00732653	-1
SFMBT2	1226.62	0.458055	0.127642	3.58857	0.000332491	0.00736953	1
WNT2B	325.026	-0.80718	0.224956	-3.58817	0.000333005	0.00737248	-1
B3GNT4	1029.75	0.418234	0.116662	3.585	0.000337072	0.00745402	1
CRY2	4802.16	0.369618	0.103157	3.58308	0.000339569	0.00750068	1
DNAJB12	1899.28	-0.418931	0.116967	-3.58162	0.000341473	0.0075256	-1
CTDSPL2	2044.51	0.394442	0.110123	3.58185	0.000341175	0.0075256	1
WHRN	1387.06	0.436237	0.121828	3.58077	0.000342584	0.00753295	1
TRNT	87.9094	-1.4648	0.409045	-3.58102	0.000342262	0.00753295	-1
PJA2	35196.3	0.368105	0.102827	3.57984	0.000343809	0.00753539	1
AVPI1	528.819	0.558049	0.155888	3.5798	0.00034386	0.00753539	1
PWAR6	9564.41	-0.48196	0.134632	-3.57985	0.000343795	0.00753539	-1
NADSYN1	1922.01	0.440304	0.123058	3.57803	0.000346195	0.00756946	1
NUMB	1811.84	0.365135	0.102045	3.57818	0.000345997	0.00756946	1
UACA	133.366	1.08254	0.302592	3.57757	0.000346799	0.00757412	1
DARS1	2760.2	0.38783	0.108421	3.57709	0.000347437	0.00757953	1
RAB3GAP1	4519.23	0.422969	0.118264	3.57648	0.000348248	0.00758869	1
CCDC85C	1981.62	0.39633	0.110906	3.57357	0.000352146	0.00765856	1
CINP	794.818	-0.439714	0.123049	-3.5735	0.000352245	0.00765856	-1
JADE1	1836.35	0.499348	0.139789	3.57214	0.00035407	0.00768963	1
MEIS2	4960.28	-0.362114	0.101396	-3.57128	0.000355243	0.00770646	-1
NEBL	4177.11	0.390425	0.109434	3.56768	0.00036015	0.00779548	1
LINC02680	79.026	1.10987	0.311068	3.56793	0.000359819	0.00779548	1
SCN7A	3470.11	-0.380079	0.106616	-3.56492	0.000363963	0.00786923	-1
BHLHE41	509.198	1.54793	0.434345	3.56382	0.000365499	0.00789364	1
ATF2	5470.59	0.402816	0.11305	3.56317	0.000366405	0.0079044	1
PTTG1IP	6521.44	1.20641	0.33872	3.56166	0.00036852	0.0079412	1
RMC1	1425.76	-0.41417	0.116332	-3.56024	0.000370513	0.00797529	-1
EPHA3	2284.53	0.462724	0.130001	3.5594	0.000371709	0.00799217	1
RCN3	83.1308	1.34508	0.378022	3.55822	0.000373378	0.00801915	1
ZNF814	913.155	-0.616942	0.173447	-3.55696	0.000375178	0.0080489	-1
UBE2O	10217.2	0.343237	0.0965254	3.55592	0.000376661	0.00807177	1
SPG21	3173.8	0.4165	0.117171	3.55464	0.0003785	0.00810225	1
GRPEL2	2251.84	0.426263	0.120044	3.5509	0.000383919	0.00818612	1
RNF208	2133.78	0.458914	0.129236	3.55097	0.000383813	0.00818612	1
PLEKHH3	1091.28	0.488164	0.137479	3.55082	0.000384029	0.00818612	1
PRNP	9691.68	0.403976	0.113771	3.55077	0.000384107	0.00818612	1
AGPAT3	3505.76	-0.399806	0.112733	-3.54648	0.000390415	0.00831143	-1
LINC02172	8.47405	4.63623	1.30744	3.54602	0.000391091	0.00831669	1
PRORP	353.866	-0.682381	0.192466	-3.54547	0.000391915	0.00832509	-1
MOSPD2	841.931	0.425033	0.119892	3.54513	0.000392425	0.0083268	1
URB2	598.063	-0.670841	0.189372	-3.54245	0.000396427	0.00840251	-1
LOC102723750	73.7965	-1.13167	0.319497	-3.54204	0.000397046	0.00840646	-1
ANXA5	1323.89	0.433903	0.122515	3.54164	0.000397647	0.00841	1
SLC38A7	2193.04	-0.463034	0.130765	-3.54096	0.000398676	0.00841563	-1
HSD17B14	209.484	0.789385	0.222934	3.54089	0.000398782	0.00841563	1
SERTAD1	145.587	0.992636	0.280511	3.53867	0.000402155	0.0084776	1
RETREG2	12522.9	0.365895	0.103411	3.53827	0.000402754	0.00848102	1
MMD2	538.998	-0.64663	0.18281	-3.53717	0.000404439	0.00850591	-1
FBXL18	2869.53	-0.555088	0.156941	-3.53693	0.000404814	0.00850591	-1
EME2	3215.14	-0.539517	0.152627	-3.53486	0.000407988	0.00856334	-1
PAICS	4055.12	1.00305	0.283787	3.5345	0.00040855	0.00856519	1
CHEK2	129.689	0.902074	0.255259	3.53395	0.000409401	0.00856519	1
RNF128	308.595	0.665726	0.188375	3.53404	0.000409254	0.00856519	1
PCDH10	6290.16	0.363939	0.103011	3.53302	0.00041084	0.00858603	1
ZFP90	4221.78	-0.355883	0.10076	-3.532	0.000412433	0.00861004	-1
NKAIN1	8583.76	0.368893	0.104508	3.5298	0.000415879	0.00867265	1
TOR1A	1680.06	-0.383939	0.108871	-3.52655	0.000421017	0.00877036	-1
MOB3A	1910.3	-0.377169	0.106967	-3.52604	0.000421827	0.00877781	-1
LOC101928487	96.8501	1.14492	0.324904	3.52389	0.000425264	0.00883983	1
GNAI3	7001.99	0.400568	0.113728	3.52217	0.000428036	0.00887844	1
DPY19L1	826.132	0.488289	0.138623	3.52242	0.000427621	0.00887844	1
C12orf43	1165.35	-0.419723	0.119183	-3.52167	0.000428832	0.00888543	-1
XRN1	2285.5	0.37759	0.107239	3.52103	0.000429882	0.00888819	1
POP1	614.779	-0.567308	0.161113	-3.52119	0.000429615	0.00888819	-1
CLIC4	3901.98	0.405253	0.115105	3.52071	0.000430396	0.00888934	1
HBS1L	5182.65	0.415069	0.118048	3.51611	0.000437926	0.00901967	1
NHSL1	208.64	-0.72919	0.207363	-3.51649	0.000437286	0.00901967	-1
CPT1C	4198.88	-0.395986	0.112624	-3.516	0.000438101	0.00901967	-1
PWWP2B	1473.41	0.385615	0.10969	3.51549	0.000438951	0.00902758	1
LOC105374848	224.222	-0.751805	0.213995	-3.51319	0.000442766	0.00909641	-1
CPT2	391.413	-0.603929	0.171961	-3.51202	0.000444718	0.00912685	-1
LINC02731	167.995	-0.752539	0.21433	-3.51113	0.000446209	0.00914103	-1
ETNK1	5152.21	-0.511879	0.145791	-3.51104	0.000446352	0.00914103	-1
RNF149	1313.05	0.38623	0.110051	3.50956	0.000448844	0.00918237	1
PER2	647.305	0.63773	0.181782	3.50821	0.000451129	0.00920969	1
ZNF224	932.384	0.455203	0.129749	3.50833	0.000450927	0.00920969	1
HS6ST2	2703.55	0.354085	0.100944	3.50775	0.000451911	0.00921595	1
CACNA1I	2131.16	0.385097	0.1098	3.50727	0.000452721	0.00922277	1
SBF2-AS1	276.467	0.62696	0.178864	3.50523	0.000456216	0.00926477	1
LOC107985320	49.2246	-1.63767	0.467208	-3.50523	0.000456214	0.00926477	-1
MIR210HG_1	27.3314	2.12713	0.606818	3.50539	0.000455945	0.00926477	1
RUNX2	100.845	0.95747	0.273233	3.50423	0.000457937	0.00927059	1
KATNBL1	1580.5	0.382555	0.109164	3.5044	0.000457636	0.00927059	1
APCDD1	152.542	-0.964138	0.275117	-3.50446	0.000457528	0.00927059	-1
SSBP4	3196.88	0.347793	0.0992583	3.50392	0.000458466	0.00927163	1
SELENON	3441.32	-0.485039	0.138488	-3.50239	0.000461106	0.00931531	-1
NDUFAF6	1162.64	-0.462005	0.131931	-3.50188	0.000461987	0.0093234	-1
DTD2	748.043	-0.446274	0.127505	-3.50005	0.000465163	0.00937772	-1
DENND3	2440	0.372819	0.10658	3.49804	0.000468689	0.00942921	1
LOC124902411	94.3246	-0.993632	0.284051	-3.49807	0.000468636	0.00942921	-1
PYGL	77.1445	1.15213	0.329414	3.49753	0.000469595	0.00943765	1
CEP135	727.634	0.433569	0.124014	3.49615	0.000472029	0.00946611	1
BTG1	1132.09	0.455507	0.130298	3.49589	0.000472476	0.00946611	1
CLCN5	2717.75	-0.366566	0.104849	-3.49614	0.000472045	0.00946611	-1
RRP7A	3513.13	-0.383143	0.109612	-3.49544	0.000473286	0.00946672	-1
ARFGAP3	2340.86	0.409413	0.117131	3.49533	0.000473483	0.00946672	1
ZNF79	379.21	-0.596571	0.170835	-3.49208	0.000479271	0.00957259	-1
TRAIP	142.251	-0.87911	0.251878	-3.49021	0.000482632	0.00962981	-1
TAMM41	140.346	-0.856791	0.245598	-3.4886	0.000485566	0.00967184	-1
NRIP3	1632.09	0.532069	0.152524	3.48844	0.000485848	0.00967184	1
ANKRD13A	3530.41	0.411685	0.118021	3.48823	0.000486235	0.00967184	1
PCYOX1L	2247.9	-0.389525	0.111689	-3.48758	0.000487411	0.0096853	-1
LOC105376689	1097.47	-0.456854	0.131008	-3.48722	0.000488076	0.0096872	-1
EGLN1	8822.98	1.12095	0.321467	3.48698	0.000488506	0.0096872	1
ARRDC2	222.497	0.949423	0.272333	3.48626	0.000489821	0.00970336	1
STAG1	1528.37	-0.453597	0.130129	-3.48575	0.000490759	0.00971202	-1
SCN3A	21099.3	-0.313128	0.0898595	-3.48464	0.000492796	0.0097424	-1
CUTC	564.899	0.513996	0.147537	3.48385	0.000494256	0.0097613	1
TOR4A	41.7283	-1.44181	0.414092	-3.48186	0.000497944	0.00982414	-1
APPAT_1	242.985	-0.833402	0.239406	-3.48112	0.000499321	0.00984129	-1
ZC3H6	1768.61	0.382993	0.110053	3.48007	0.000501287	0.00987	1
DOCK10	1261.28	-0.47547	0.13668	-3.4787	0.000503847	0.00991035	-1
MVK	1173.3	-0.395799	0.113803	-3.47793	0.00050531	0.00992906	-1
GARIN1A	143.389	-0.916198	0.263568	-3.47613	0.000508698	0.00998552	-1
GNPTAB	5401.01	-0.324115	0.0932721	-3.47495	0.000510955	0.0100197	-1
MYADM	3659.14	0.356683	0.102659	3.47444	0.000511924	0.0100285	1
SSBP2	1743.78	0.444518	0.127978	3.4734	0.000513916	0.0100574	1
CCNA2	113.012	0.905273	0.260667	3.47291	0.000514841	0.0100654	1
LCORL	1455.14	0.373395	0.107536	3.47228	0.000516066	0.010069	1
LOC124901664	61.206	1.3044	0.375655	3.47233	0.000515969	0.010069	1
TSHZ3	3578.19	0.348035	0.100257	3.47142	0.000517705	0.0100807	1
FAM118A	1085.01	0.39165	0.112817	3.47154	0.000517483	0.0100807	1
CPOX	1613.67	0.420343	0.121119	3.47051	0.000519477	0.0100949	1
ZBTB16	761.027	0.476734	0.137357	3.47075	0.000518999	0.0100949	1
MTG2	1201.93	-0.441174	0.127162	-3.4694	0.000521625	0.0101265	-1
ZNF225-AS1	1899.53	-0.488299	0.140798	-3.46808	0.000524182	0.010166	-1
MTHFD1L	2238	0.390735	0.112688	3.4674	0.000525522	0.0101818	1
ACVR1C	100.682	1.0255	0.295782	3.46709	0.000526128	0.0101834	1
AKT1S1	776.03	-0.453463	0.130837	-3.46586	0.000528539	0.0102198	-1
JUN	5613	1.27662	0.368531	3.46407	0.000532073	0.0102575	1
ANXA2R-OT1	732.223	-0.479844	0.138515	-3.46421	0.000531793	0.0102575	-1
HTR7P1	183.496	-0.813343	0.234771	-3.46442	0.000531385	0.0102575	-1
FBXO8	446.895	0.584316	0.168744	3.46273	0.000534723	0.0102983	1
RNFT2	1431.19	-0.420006	0.12141	-3.4594	0.00054139	0.0104164	-1
ZMYM3	7708.35	0.354628	0.102642	3.45501	0.000550274	0.0105768	1
FRZB	69.4262	1.35273	0.39165	3.45392	0.000552509	0.0105986	1
TPMT	784.506	-0.425512	0.123194	-3.454	0.00055234	0.0105986	-1
MT3	1324.06	0.499404	0.144602	3.45365	0.000553048	0.0105986	1
ITGA7	3358	0.361995	0.104853	3.45241	0.000555602	0.0106371	1
BRD3OS	3106.31	-0.356648	0.10332	-3.45186	0.000556736	0.0106378	-1
ZNF493	1642.76	-0.45134	0.130749	-3.45196	0.000556533	0.0106378	-1
SDCBP2-AS1	109.243	-0.901539	0.261286	-3.45039	0.000559778	0.0106854	-1
CDK13	2468.75	-0.381285	0.11053	-3.44961	0.000561388	0.0107056	-1
ERAP1	2299.88	-0.34443	0.0998632	-3.44902	0.00056262	0.0107185	-1
METTL22	1165	0.410245	0.119003	3.44734	0.00056614	0.0107644	1
LOC101928335	51.8185	1.35485	0.393005	3.44741	0.000565981	0.0107644	1
ZNF81	985.718	-0.446708	0.12963	-3.44602	0.00056891	0.0108065	-1
LOC284600	2101.84	-0.512387	0.148736	-3.44494	0.000571189	0.0108294	-1
ZBTB1	2300.9	0.38009	0.110333	3.44492	0.000571231	0.0108294	1
VDAC2	4320.41	0.352341	0.102307	3.44396	0.000573266	0.0108573	1
ARSK	694.02	0.582153	0.169082	3.44302	0.000575252	0.0108843	1
SELENOO-AS1	166.726	-1.13535	0.329854	-3.44197	0.000577491	0.0109161	-1
ACTR8	5091.59	-0.326704	0.094933	-3.44142	0.000578672	0.0109277	-1
MFSD1	687.545	-0.499651	0.145257	-3.43976	0.000582232	0.0109842	-1
GABPB1-IT1	1287.7	-0.421101	0.12255	-3.43615	0.000590041	0.0111208	-1
SLC37A1	3310.26	-0.411685	0.119838	-3.43535	0.00059178	0.0111427	-1
SH3GL2	3531.13	0.375436	0.109312	3.43453	0.00059358	0.0111631	1
RNF152	5100.07	0.355685	0.103567	3.43433	0.000594014	0.0111631	1
TRNQ	22.4783	-2.4748	0.720661	-3.43406	0.000594607	0.0111634	-1
SIPA1	350.091	0.726672	0.211631	3.43367	0.000595465	0.0111687	1
PROX2	159.161	-1.15783	0.337486	-3.43075	0.000601924	0.011279	-1
TCEAL7	2898.47	0.45859	0.133685	3.43036	0.000602773	0.011284	1
TNS3	241.918	0.688918	0.2009	3.42916	0.000605444	0.011323	1
KLF16	609.527	0.487455	0.142175	3.42854	0.00060683	0.011338	1
PPP4R3B	4829.82	0.400612	0.116886	3.42738	0.000609434	0.0113443	1
FBXO21	7455.4	0.380025	0.11088	3.42735	0.000609507	0.0113443	1
FASTKD5	1321.66	-0.583041	0.170089	-3.42786	0.000608348	0.0113443	-1
WDR4	513.191	-0.668318	0.194972	-3.42777	0.000608568	0.0113443	-1
C15orf39	1310.3	0.492495	0.143766	3.42567	0.000613292	0.0114001	1
FHL1	14189.4	0.337587	0.0985514	3.4255	0.00061368	0.0114001	1
LOC112267917	69.2098	1.15474	0.337275	3.42373	0.000617684	0.0114338	1
DPY19L2P2	1541.31	0.475478	0.138901	3.42314	0.000619019	0.0114338	1
EIF3E	4191.09	0.382249	0.111675	3.42288	0.000619618	0.0114338	1
PANO1	93.3856	-1.02821	0.300378	-3.42304	0.000619248	0.0114338	-1
SLC39A11	249.086	-0.612629	0.178919	-3.42405	0.000616944	0.0114338	-1
SPHK1	120.08	0.901055	0.263162	3.42395	0.000617173	0.0114338	1
RFPL2	670.724	-0.47093	0.137562	-3.42339	0.000618446	0.0114338	-1
CLN3	899.255	-0.451985	0.132105	-3.4214	0.000623003	0.0114853	-1
ANXA11	917.965	0.484049	0.141495	3.42097	0.000623988	0.0114925	1
GAPDH	104335	0.412592	0.120643	3.41995	0.000626333	0.0115248	1
NDST1	8993.81	-0.329423	0.0963923	-3.41753	0.00063193	0.0116095	-1
CCDC177	563.477	-0.533825	0.156206	-3.41744	0.000632135	0.0116095	-1
SACS	11902.1	-0.323936	0.0948299	-3.41597	0.000635554	0.0116612	-1
ERVK13-1	1560.72	-0.38237	0.111981	-3.4146	0.000638755	0.0117089	-1
RPAP2	3316.33	-0.424044	0.124212	-3.41388	0.000640452	0.0117289	-1
MCF2L	7987.13	-0.320125	0.0937819	-3.41351	0.000641321	0.0117338	-1
ZNF319	939.974	-0.405333	0.118758	-3.41309	0.00064231	0.0117408	-1
PPIC	116.538	0.858501	0.251582	3.41241	0.000643924	0.0117481	1
DNASE1	2856.61	-0.360895	0.105753	-3.41262	0.000643424	0.0117481	-1
PRDX4	927.097	0.532985	0.156214	3.41188	0.000645171	0.0117598	1
ENDOV	1107.15	-0.443458	0.129998	-3.41127	0.000646619	0.0117751	-1
ZC3H8	1431.88	0.390381	0.114481	3.41001	0.0006496	0.0118183	1
LOC400940	192.032	-0.752314	0.220658	-3.40942	0.000651018	0.0118219	-1
PARM1	1167.5	0.395878	0.116109	3.40953	0.000650759	0.0118219	1
NME5	410.442	-0.546241	0.160368	-3.40616	0.000658824	0.0119525	-1
HEXB	580.637	0.513914	0.150968	3.40412	0.000663764	0.0120309	1
SMAD3	304.791	0.569422	0.16746	3.40035	0.000673001	0.0121869	1
HECA	2416.34	0.342659	0.100823	3.39861	0.000677287	0.0122531	1
ZNF584-DT	629.47	-0.534019	0.157155	-3.39803	0.000678725	0.0122676	-1
ARMC9	1370.2	-0.436633	0.128515	-3.39754	0.000679951	0.0122784	-1
ISL1	1117.48	-0.432698	0.127432	-3.39551	0.000685	0.012358	-1
SMC2	1879.45	0.484593	0.14281	3.39327	0.000690634	0.0124481	1
CRKL	4392.65	0.368752	0.10869	3.39269	0.000692087	0.0124627	1
PPP1R15A	2853.58	0.360431	0.106274	3.39152	0.000695059	0.0125046	1
SORT1	9064.11	-0.315124	0.0929557	-3.39005	0.00069881	0.0125452	-1
ELL2	478.014	0.532436	0.157062	3.38997	0.000698998	0.0125452	1
OPRK1	105.547	0.947593	0.279537	3.38987	0.000699254	0.0125452	1
FREM1	153.46	-0.819293	0.241713	-3.38952	0.000700149	0.0125496	-1
SNHG20	775.838	-0.549869	0.162296	-3.38806	0.000703884	0.0125933	-1
CBX2	825.556	0.412755	0.121823	3.38815	0.000703647	0.0125933	1
MTMR4	12418.7	0.319948	0.0944908	3.38602	0.000709142	0.0126757	1
NPHP3	155.458	0.89263	0.263677	3.38531	0.000710972	0.0126967	1
ICAM5	512.061	0.529167	0.156366	3.38415	0.00071399	0.0127388	1
NHLRC2	1384.68	0.437482	0.129329	3.38269	0.000717784	0.012783	1
ADAM11	7617.26	-0.384594	0.113692	-3.38278	0.000717565	0.012783	-1
GPR3	159.818	0.777423	0.229919	3.38129	0.000721475	0.012837	1
TMC6	576.311	0.459991	0.136059	3.38082	0.000722691	0.0128468	1
LTV1	675.036	-0.500267	0.147987	-3.38049	0.000723571	0.0128507	-1
PLPPR4	3827.1	-0.334226	0.0988897	-3.37978	0.000725434	0.012872	-1
BMP8B	309.068	0.616169	0.182359	3.37887	0.000727836	0.0129028	1
PINK1-AS	414.527	-0.591264	0.175023	-3.37821	0.000729595	0.0129222	-1
HOXA1	847.028	-0.477749	0.141459	-3.3773	0.000732009	0.0129509	-1
NUTM2D	222.568	-0.671903	0.198959	-3.3771	0.000732554	0.0129509	-1
MIR1915HG	604.272	-0.474994	0.140699	-3.37596	0.000735593	0.0129928	-1
LHX5	70.3844	1.04693	0.310289	3.37405	0.000740703	0.0130712	1
ZNF536	4104.9	0.349833	0.103726	3.37266	0.000744459	0.0131255	1
KCNK9	4437.36	0.333772	0.0989718	3.37239	0.000745188	0.0131264	1
DHX40	3149.8	0.408675	0.121286	3.36953	0.000752978	0.013241	1
NUMBL	5092.99	0.319802	0.0949109	3.3695	0.000753058	0.013241	1
CLEC4G	60.2757	1.20846	0.35904	3.36581	0.000763189	0.013407	1
AASDH	848.231	0.477894	0.142043	3.36442	0.000767034	0.0134623	1
LOC124902518	116.915	-0.820281	0.243878	-3.36349	0.000769634	0.0134957	-1
AVEN	970.076	-0.533678	0.15869	-3.36302	0.000770951	0.0135066	-1
HIPK2	11894.4	-0.333722	0.0992614	-3.36205	0.000773662	0.0135419	-1
UTP20	561.022	-0.618327	0.183929	-3.36178	0.000774426	0.013543	-1
DPH2	595.54	-0.468645	0.139425	-3.36126	0.000775882	0.0135563	-1
POLR2H	1197.9	0.498744	0.14858	3.35673	0.000788695	0.0137307	1
ZSCAN16	337.881	-0.664565	0.197956	-3.35713	0.00078755	0.0137307	-1
CREB5	1240.44	0.426681	0.127104	3.35695	0.000788071	0.0137307	1
ACAA2	469.181	0.610711	0.181899	3.35742	0.000786738	0.0137307	1
SLC3A2	4032.01	0.406616	0.121165	3.35589	0.000791107	0.0137603	1
CRTC3	1588.55	-0.411451	0.122617	-3.35558	0.000792	0.0137635	-1
MPP7	601.141	0.493605	0.14716	3.3542	0.000795951	0.0138143	1
DICER1	10427.5	-0.323616	0.096485	-3.35406	0.000796351	0.0138143	-1
TENM1	5616.68	0.343918	0.10257	3.35302	0.000799352	0.013854	1
GNAZ	12244.4	0.326397	0.0973667	3.35225	0.000801589	0.0138804	1
DHDDS	2305.91	-0.361696	0.107906	-3.35195	0.000802452	0.0138829	-1
STBD1	43.5201	1.32834	0.396384	3.35115	0.00080478	0.0139108	1
PNMA2	20611.9	0.32583	0.0973029	3.34861	0.000812167	0.014026	1
ALDH4A1	910.303	-0.461193	0.137792	-3.34703	0.00081682	0.0140815	-1
NLN	5285.83	-0.309786	0.0925671	-3.34661	0.000818064	0.0140815	-1
INSYN2B	700.223	0.440788	0.131712	3.34662	0.00081804	0.0140815	1
PPP1R3C	633.795	2.2378	0.668691	3.34653	0.000818289	0.0140815	1
DCK	2732.47	0.385853	0.115392	3.34383	0.000826289	0.0142066	1
POLR2D	2179.08	-0.379473	0.113521	-3.34277	0.000829466	0.014236	-1
TRA2B	4410.33	-0.305381	0.0913491	-3.34301	0.00082874	0.014236	-1
GPC1	5761.04	-0.417246	0.124838	-3.34228	0.000830917	0.0142483	-1
NPPC	140.747	0.831496	0.248829	3.34164	0.000832863	0.014269	1
RHPN2	787.768	0.648244	0.194013	3.34124	0.000834053	0.0142768	1
SLC35E2A	3200.14	-0.414297	0.12407	-3.33922	0.000840131	0.0143622	-1
TOMM20	13652.2	0.375467	0.112457	3.33876	0.00084153	0.0143622	1
ADAM23	5564.4	-0.332626	0.0996303	-3.3386	0.000842004	0.0143622	-1
FOXD1	318.722	0.61011	0.182721	3.33903	0.000840729	0.0143622	1
LOC105371348	74.6224	1.16086	0.347824	3.33749	0.000845392	0.0144073	1
H1-0	3844.23	0.330353	0.0990002	3.33689	0.000847203	0.0144255	1
SORBS2	4832.43	-0.304867	0.0913735	-3.33649	0.000848441	0.0144339	-1
EPHA8	1992.65	0.394698	0.118392	3.33382	0.000856636	0.0145367	1
NLGN1	2474.71	0.368246	0.110447	3.33414	0.000855636	0.0145367	1
LOC124900165	77.2184	-0.986362	0.295869	-3.33378	0.000856732	0.0145367	-1
LINC01011	566.162	0.513233	0.153979	3.33314	0.00085873	0.0145452	1
TRPM4	1088.51	0.389814	0.116944	3.33333	0.00085813	0.0145452	1
CYB5D2	2726.88	-0.337745	0.101348	-3.33254	0.000860573	0.0145637	-1
ASCL2	16.0208	2.72797	0.819017	3.33078	0.000866016	0.014643	1
TRIM16	1474.16	-0.350302	0.105187	-3.33027	0.000867606	0.0146565	-1
ND1	127227	-1.05331	0.316305	-3.33004	0.000868329	0.0146565	-1
ND2	97887.8	-0.933083	0.280258	-3.32938	0.000870408	0.0146789	-1
PRRT2	14950.7	0.286791	0.0862252	3.32607	0.000880796	0.0148412	1
RPS6KA5	2307.87	0.344732	0.103691	3.32461	0.000885409	0.0149059	1
ATG4C	622.759	0.49564	0.149155	3.32298	0.000890617	0.0149547	1
HSALR1	89.1336	-0.938306	0.282362	-3.32306	0.000890363	0.0149547	-1
LINC01547	218.14	-0.621389	0.186984	-3.32322	0.000889852	0.0149547	-1
GTF2E2	794.172	0.465971	0.140291	3.32146	0.000895477	0.0150232	1
LOC105376982	348.727	0.609026	0.183377	3.32117	0.000896397	0.0150257	1
LOC107986298	115.086	-0.842826	0.253847	-3.32021	0.000899484	0.0150644	-1
ZNF462	4015.3	-0.348059	0.104854	-3.31945	0.000901951	0.0150927	-1
LOC112268269	375.303	-0.571212	0.172163	-3.31786	0.000907114	0.015166	-1
LOC124904340	1778.2	-0.49085	0.147963	-3.3174	0.000908605	0.0151779	-1
ZNF626	779.904	-0.446606	0.134686	-3.3159	0.000913477	0.0152461	-1
ZNF781	322.057	-0.617702	0.186389	-3.31405	0.000919543	0.0153342	-1
FAM117B	3688.25	0.460476	0.139041	3.31181	0.00092695	0.0154444	1
CYP26B1	3176.49	0.507007	0.153105	3.31149	0.000927994	0.0154485	1
ST3GAL6	902.048	0.40138	0.121252	3.3103	0.000931951	0.0155011	1
ITGB8	235.075	-0.720553	0.217692	-3.30997	0.000933069	0.0155064	-1
QTRT2	406.039	-0.53786	0.162565	-3.30859	0.000937684	0.0155564	-1
CARHSP1	4848.55	0.380006	0.114851	3.30869	0.000937337	0.0155564	1
LOC124902457	64.0887	1.22957	0.371715	3.30783	0.000940207	0.0155849	1
RAB26	1876.24	0.383094	0.115846	3.30692	0.000943276	0.0156225	1
ERO1B	555.584	0.450492	0.136239	3.30663	0.000944267	0.0156255	1
PURA	2055	0.385415	0.116569	3.30633	0.000945275	0.0156289	1
ZNF793	2534.12	-0.440814	0.133347	-3.30575	0.00094722	0.0156477	-1
EXOC3-AS1	298.662	-0.658829	0.199369	-3.30457	0.000951216	0.0156739	-1
REEP4	155.348	0.850045	0.25727	3.30409	0.000952845	0.0156739	1
IVD	1744.57	-0.343596	0.103966	-3.30489	0.000950146	0.0156739	-1
BNC1	669.844	-0.51392	0.155537	-3.30416	0.000952622	0.0156739	-1
ZNF135	627.477	-0.466702	0.141237	-3.3044	0.00095181	0.0156739	-1
DOLPP1	836.844	-0.40895	0.12379	-3.30359	0.000954548	0.0156753	-1
TMPRSS5	63.8772	1.18621	0.359054	3.30372	0.000954122	0.0156753	1
CUTALP	1127.41	-0.504616	0.152845	-3.30148	0.000961771	0.0157805	-1
ZNF33B	3834.13	-0.365338	0.110672	-3.30109	0.000963104	0.015789	-1
PGM1	1459.11	0.394314	0.119491	3.29994	0.000967044	0.0158403	1
GCA	822.862	0.430625	0.130543	3.29871	0.000971295	0.0158964	1
DENND1C	61.9258	1.49237	0.452498	3.29806	0.000973548	0.0159199	1
GPR160	30.3598	1.75073	0.5309	3.29767	0.000974901	0.0159286	1
STK17B	75.6518	1.04138	0.31602	3.29531	0.000983144	0.0160497	1
SPSB1	1379.43	0.46957	0.142542	3.29426	0.000986829	0.0160963	1
RAD18	650.865	0.555629	0.168708	3.29343	0.000989714	0.0161298	1
NOG	106.2	0.838774	0.254707	3.2931	0.000990894	0.0161355	1
TRR-TCT1-1	57.3676	-1.1359	0.345182	-3.29072	0.000999328	0.0162555	-1
ZNF708	1092.27	-0.413175	0.125564	-3.29054	0.000999939	0.0162555	-1
UTP14A	485.004	-0.530461	0.16126	-3.28948	0.00100373	0.0163035	-1
FGFR3	134.36	0.963506	0.292962	3.28885	0.00100599	0.0163265	1
ACTR3C	900.917	0.4598	0.139831	3.28826	0.0010081	0.0163456	1
MPI	1824.02	0.458778	0.139529	3.28805	0.00100885	0.0163456	1
YPEL5	4250.08	0.409544	0.124587	3.28721	0.00101184	0.0163803	1
HSDL1	11067.7	0.383592	0.116703	3.2869	0.00101297	0.016385	1
EFNA1	590.662	0.637166	0.193904	3.28598	0.00101627	0.0164092	1
FAM13A-AS1	286.166	0.581529	0.176996	3.28554	0.00101786	0.0164092	1
LOC124903214	126.634	-0.941389	0.286523	-3.28556	0.0010178	0.0164092	-1
ZNF417	688.672	-0.484554	0.147454	-3.28612	0.00101577	0.0164092	-1
ISM2	652.599	1.25197	0.381148	3.28475	0.00102074	0.0164284	1
LOC107985736	229.235	0.593794	0.180766	3.28487	0.00102029	0.0164284	1
EID3	199.309	0.686461	0.209024	3.28413	0.00102297	0.0164507	1
ADH5	4250.7	0.417628	0.127223	3.28265	0.00102836	0.0165014	1
CRCP	2324.95	-0.376325	0.114631	-3.28292	0.00102738	0.0165014	-1
LOC100129617	94.473	1.13815	0.346726	3.28256	0.00102868	0.0165014	1
GALNT12	473.999	0.498141	0.151806	3.28143	0.00103281	0.0165539	1
MIRLET7IHG	390.159	-0.729204	0.222346	-3.2796	0.00103956	0.0166484	-1
ARSD	913.013	-0.459881	0.140293	-3.278	0.00104545	0.0167289	-1
C8orf44	392.426	-0.528296	0.161241	-3.27644	0.00105125	0.0168079	-1
ZNF407-AS1	908.334	-0.464391	0.141756	-3.27599	0.00105291	0.0168206	-1
PHF24	9726.41	0.391768	0.119648	3.27433	0.00105912	0.0169059	1
IRF8	96.6288	1.10194	0.336867	3.27113	0.00107118	0.0170842	1
SH3BP5-AS1	655.316	-0.606955	0.185616	-3.26995	0.00107568	0.0171419	-1
TPH1	31.8279	-1.96054	0.599676	-3.26933	0.00107803	0.0171512	-1
LATS2	154.633	0.870405	0.266217	3.26953	0.00107725	0.0171512	1
LRRC28	2295.88	-0.325434	0.099581	-3.26803	0.00108297	0.0172157	-1
ZNF480	1076.16	-0.397683	0.121726	-3.26702	0.00108686	0.0172633	-1
SCAMP4	1701.14	-0.423314	0.129582	-3.26676	0.00108786	0.0172651	-1
DPCD	1793.94	0.481543	0.147422	3.26643	0.00108912	0.0172709	1
FAM228B	439.23	-0.500627	0.153284	-3.266	0.00109078	0.0172817	-1
DCTN5	14367	-0.288545	0.0883538	-3.26579	0.00109158	0.0172817	-1
FSTL1	936.101	0.450375	0.137928	3.2653	0.0010935	0.017298	1
FIGNL1	1048.79	0.481222	0.147388	3.26499	0.00109468	0.0173025	1
NIPAL2	1340.29	-0.512988	0.157158	-3.26414	0.00109796	0.0173349	-1
SUOX	1860.61	-0.349259	0.107011	-3.26377	0.00109941	0.0173349	-1
CARS1_1	387.292	0.561204	0.171941	3.26394	0.00109876	0.0173349	1
NBAS	7116.77	0.348371	0.106772	3.26278	0.00110327	0.0173816	1
RGL1	2912	-0.328309	0.100654	-3.26175	0.00110728	0.0174275	-1
SLC30A8	1491.34	-0.370034	0.113453	-3.26157	0.00110797	0.0174275	-1
THRAP3	7148.34	0.293392	0.0899798	3.26065	0.00111159	0.0174701	1
RTL8B	704.075	-0.479766	0.147294	-3.25719	0.0011252	0.0176697	-1
RNF217	1460.91	0.429584	0.131917	3.25648	0.00112803	0.0176998	1
NR4A1	611.576	0.508906	0.156336	3.25521	0.00113308	0.0177647	1
CUL4B	5558.82	0.304265	0.0935561	3.25222	0.00114508	0.0179384	1
ST3GAL1	1954.19	0.427337	0.131409	3.25195	0.00114615	0.0179406	1
YPEL1	1869.47	0.430646	0.13247	3.25088	0.00115047	0.0179937	1
MORC2-AS1	84.0892	-1.15955	0.356736	-3.25044	0.00115227	0.0180074	-1
GRK4	1164.9	-0.408377	0.125734	-3.24794	0.00116244	0.0181479	-1
MCTS2	216.548	-0.681018	0.209688	-3.24777	0.00116314	0.0181479	-1
EDEM3	3723.57	-0.342043	0.105346	-3.24686	0.00116686	0.0181913	-1
LOC105372279	11.9305	-2.92156	0.899907	-3.24652	0.00116826	0.0181985	-1
KCNJ5	628.563	0.583003	0.179603	3.24607	0.00117012	0.0182128	1
ZNF747	684.971	-0.473643	0.145925	-3.24579	0.00117124	0.0182158	-1
ARHGAP6	58.3886	1.13874	0.350927	3.24494	0.00117474	0.0182556	1
RRAGC	1958.58	0.400377	0.123396	3.24465	0.00117596	0.0182599	1
OR2L13	610.335	-0.476	0.146736	-3.24393	0.00117893	0.0182913	-1
ICA1L	2414.62	-0.432721	0.133416	-3.2434	0.00118111	0.0182958	-1
DIAPH2	126.206	0.953292	0.293915	3.24342	0.00118103	0.0182958	1
CFAP57	185.514	-0.681379	0.210149	-3.24237	0.0011854	0.0183184	-1
SLC13A3	201.491	-0.86694	0.267353	-3.24268	0.00118412	0.0183184	-1
MRGBP	1005.23	0.423183	0.130511	3.24251	0.00118484	0.0183184	1
LOC105376328	117.338	-0.967241	0.298414	-3.24127	0.00118998	0.0183745	-1
AXIN2	635.574	0.440423	0.135923	3.24024	0.0011943	0.0184266	1
ZNF571-AS1	492.527	-0.553768	0.170917	-3.23999	0.00119533	0.0184278	-1
ING4	2555.73	0.364759	0.112594	3.23958	0.00119704	0.0184396	1
ASCC1	1791.55	0.441663	0.136348	3.23923	0.00119854	0.0184481	1
ALDOA	510.046	0.588024	0.181615	3.23776	0.00120474	0.0185288	1
BOLA1	302.276	0.628035	0.194037	3.23667	0.00120933	0.0185405	1
GBE1	1397.49	1.23273	0.380822	3.23702	0.00120786	0.0185405	1
TRMT12	782.997	-0.464422	0.143479	-3.23686	0.00120853	0.0185405	-1
NAA60	2505.62	-0.357304	0.110379	-3.23707	0.00120763	0.0185405	-1
FLNB	4146.99	0.328732	0.101613	3.23513	0.00121585	0.0186258	1
SLC38A3	189.404	0.751174	0.232268	3.23408	0.00122035	0.0186704	1
AGA-DT	315.064	-0.555883	0.171887	-3.234	0.00122069	0.0186704	-1
ACVR1B	12052.3	0.333676	0.103217	3.23277	0.00122597	0.0187364	1
RUVBL1	1434.44	-0.432383	0.133945	-3.22806	0.00124632	0.0190323	-1
CRHR2	745.011	0.467463	0.144841	3.22741	0.00124915	0.0190605	1
CBLB	1183.57	0.356617	0.110527	3.22651	0.0012531	0.0191059	1
ZNF770	5456.95	0.394637	0.122338	3.22578	0.00125629	0.0191395	1
ZNF75A	1457.22	-0.353446	0.10962	-3.22429	0.00126286	0.01922	-1
NFE2L1	16648.3	0.35501	0.11011	3.22413	0.00126356	0.01922	1
TRAF3	6517.89	0.287441	0.0891672	3.22362	0.00126582	0.019237	1
TMC3	350.801	-0.558451	0.173248	-3.22343	0.00126666	0.019237	-1
MLXIP	1184.39	-0.477628	0.14823	-3.22221	0.00127205	0.0193038	-1
THOC3	793.94	0.505372	0.156941	3.22014	0.00128126	0.0194218	1
TSPOAP1-AS1	511.36	-0.441966	0.137256	-3.22002	0.00128183	0.0194218	-1
WDFY1	2640.49	0.360625	0.112025	3.21915	0.00128572	0.0194654	1
RUNX1T1	11679.9	-0.292087	0.0907564	-3.21836	0.00128925	0.0194733	-1
NUTM2E	120.071	-0.846026	0.262863	-3.2185	0.00128861	0.0194733	-1
CDKN2D	9210	0.366323	0.113822	3.21839	0.00128913	0.0194733	1
LIFR	21944	0.307573	0.095582	3.2179	0.00129133	0.0194794	1
TJP3	306.946	0.733621	0.227987	3.21783	0.00129166	0.0194794	1
LINC00623	971.182	-0.367305	0.114171	-3.21713	0.0012948	0.0195115	-1
IGSF21	4294.57	0.342145	0.106366	3.21667	0.00129689	0.0195279	1
GRPEL1	1942.13	0.455713	0.141783	3.21416	0.00130828	0.0196535	1
LINC03047	19.3686	2.07731	0.646278	3.21426	0.00130781	0.0196535	1
MESD	1264.31	-0.370789	0.115348	-3.21453	0.00130657	0.0196535	-1
TMEM131L	1270.88	-0.45613	0.14194	-3.21355	0.00131105	0.01968	-1
RGMB	12943	-0.279125	0.0869016	-3.21197	0.00131829	0.0197734	-1
PSTPIP2	519.527	0.455954	0.141993	3.21111	0.00132225	0.0198174	1
ZBTB48	740.995	-0.428813	0.133637	-3.20878	0.00133299	0.0198389	-1
MSH6	3821.14	0.309294	0.0963957	3.20858	0.00133391	0.0198389	1
UBR3	8580.85	0.338812	0.105565	3.2095	0.00132966	0.0198389	1
FSIP2	422.108	-0.670665	0.20892	-3.21015	0.00132665	0.0198389	-1
CYP20A1	842.607	-0.583243	0.181708	-3.20978	0.00132839	0.0198389	-1
IGFBP2	4166.7	0.357493	0.111369	3.21	0.00132735	0.0198389	1
PPAT	1521.43	0.448809	0.139869	3.20878	0.001333	0.0198389	1
GGH	1414.46	0.397038	0.123685	3.21007	0.00132702	0.0198389	1
DNAJC15	2578.43	-0.400152	0.124692	-3.20912	0.00133143	0.0198389	-1
AFMID	269.986	0.65397	0.203818	3.2086	0.00133385	0.0198389	1
TK2	914.196	-0.404712	0.126179	-3.20744	0.00133922	0.0198873	-1
CCDC134	679.946	-0.43295	0.13498	-3.2075	0.00133892	0.0198873	-1
ZNF513	1047.76	-0.402387	0.125467	-3.20712	0.00134069	0.0198903	-1
PANK1	991.619	-0.366707	0.114347	-3.20696	0.00134147	0.0198903	-1
LOC124903496	73.1215	1.18067	0.368278	3.20593	0.00134627	0.0199462	1
HS3ST4	1562.32	0.342141	0.106767	3.20457	0.00135264	0.0200253	1
LDLRAD3	1315.67	-0.385059	0.120223	-3.20287	0.00136065	0.0201284	-1
EIF5	10953.5	-0.359871	0.112429	-3.20087	0.00137015	0.0202535	-1
CYP4X1	1769.81	-0.342069	0.106902	-3.19983	0.0013751	0.0203112	-1
TMEM8B	3669.86	-0.345872	0.108104	-3.19944	0.00137697	0.0203233	-1
TSPAN18	2741.91	0.337015	0.105372	3.19833	0.00138227	0.0203862	1
ID1	226.069	0.700286	0.219058	3.19681	0.00138956	0.020478	1
SIAH3	875.952	-0.455552	0.142515	-3.19652	0.00139095	0.020483	-1
XPO1	12365.7	0.304268	0.0952228	3.19532	0.00139674	0.0204905	1
SDHAF4	922.614	0.504227	0.157773	3.19591	0.00139391	0.0204905	1
HILPDA	382.71	1.55491	0.486608	3.19541	0.00139633	0.0204905	1
KISS1R	220.212	0.745805	0.233378	3.19569	0.00139497	0.0204905	1
RCAN1	4843.81	0.384496	0.120327	3.19542	0.00139627	0.0204905	1
CCDC137	956.764	-0.389521	0.121916	-3.19501	0.00139828	0.0204975	-1
CMPK2	949.001	0.395696	0.1239	3.19367	0.00140477	0.0205348	1
KLF11	771.575	0.429055	0.134357	3.19339	0.00140611	0.0205348	1
LOC112268030	320.465	0.525106	0.164411	3.19387	0.0014038	0.0205348	1
SNTB1	101.911	0.864662	0.270748	3.19361	0.00140508	0.0205348	1
ZNF37A	2241.56	-0.37616	0.11778	-3.19375	0.00140436	0.0205348	-1
LINC00174	94.1916	-0.90625	0.283834	-3.19289	0.00140855	0.0205548	-1
RIT1	1417.71	0.390723	0.122429	3.19143	0.00141569	0.0206436	1
ZDHHC14	2917.67	-0.386061	0.120988	-3.19091	0.00141824	0.0206497	-1
TCAF2_1	18.7055	2.28756	0.716859	3.19109	0.00141738	0.0206497	1
PRDM2	6503.66	-0.314641	0.0986909	-3.18815	0.00143187	0.020828	-1
KCND3	5388.87	0.334167	0.104821	3.18796	0.00143279	0.020828	1
RNF181	1675.01	0.464027	0.145572	3.18761	0.00143452	0.020828	1
FBXO9	3725.05	-1.07794	0.33817	-3.18756	0.00143478	0.020828	-1
RIGI	557.535	-0.508431	0.159545	-3.18675	0.00143882	0.0208709	-1
GPR139	801.266	0.483054	0.151604	3.18629	0.00144109	0.0208883	1
ZMYND12	53.4185	1.15669	0.363115	3.18547	0.0014452	0.0209322	1
TMEM198B	630.597	-0.476719	0.149803	-3.1823	0.00146108	0.0211465	-1
CHRNB2	4849.1	-0.327216	0.102868	-3.18093	0.00146801	0.0212182	-1
PRRT3	971.086	-0.396607	0.124684	-3.18089	0.00146823	0.0212182	-1
ZEB1-AS1	806.659	0.469332	0.147604	3.17967	0.00147442	0.0212917	1
SCML4	145.78	-0.785244	0.247002	-3.17911	0.0014773	0.0213175	-1
BRWD1	11287.5	0.29241	0.092005	3.1782	0.00148194	0.0213686	1
CDS1	1403.9	0.349888	0.110194	3.17521	0.00149729	0.0215739	1
LOC124907893	181.007	-0.731064	0.230294	-3.17449	0.00150102	0.0216116	-1
LOC105371382	158.341	-0.682592	0.215241	-3.17129	0.00151762	0.0218344	-1
CDH2	6611.64	-0.324712	0.102406	-3.17083	0.00152006	0.0218533	-1
ITPR1	258.161	0.641735	0.202441	3.16998	0.00152451	0.0218956	1
ZNF287	938.857	-0.387294	0.122189	-3.16962	0.00152639	0.0218956	-1
DOCK11	2157.58	0.40513	0.127809	3.16982	0.00152535	0.0218956	1
RBM5	10346.3	0.29495	0.0930626	3.16937	0.00152768	0.0218979	1
NPLOC4	4662.32	-0.321576	0.101483	-3.16876	0.0015309	0.0219278	-1
REV3L	15039.2	0.302141	0.0954059	3.1669	0.00154072	0.0220359	1
LOC107984334	86.0008	-1.00984	0.31886	-3.16703	0.00154006	0.0220359	-1
CEP164	2240.87	-0.364312	0.115058	-3.16633	0.00154375	0.0220467	-1
AEN	1479.82	-0.47283	0.149327	-3.1664	0.00154339	0.0220467	-1
SNHG1	2303.29	0.426283	0.134655	3.16575	0.00154683	0.0220598	1
PRPSAP1	2646.47	0.37742	0.11922	3.16573	0.00154694	0.0220598	1
MAP3K21	955.127	0.406351	0.128378	3.16526	0.00154943	0.0220732	1
SMAP1	9162.86	0.376747	0.119031	3.16513	0.00155016	0.0220732	1
L3MBTL2	1826.52	-0.365573	0.115525	-3.16446	0.00155374	0.022108	-1
WDR5B	301.58	-0.565812	0.178844	-3.16372	0.00155768	0.0221479	-1
ARL5B	3791.32	0.311263	0.0984041	3.16311	0.00156092	0.0221776	1
PPIL4	1313.96	0.377924	0.119491	3.16279	0.00156267	0.0221862	1
MNAT1	707.916	0.445737	0.140946	3.16247	0.00156437	0.0221942	1
SEPTIN7	15740.3	0.363646	0.115022	3.16154	0.00156935	0.0222485	1
HMGN3-AS1	76.8651	-0.941018	0.297908	-3.15875	0.00158446	0.0224463	-1
CD2BP2-DT	166.069	-0.658178	0.208474	-3.15712	0.00159335	0.0225558	-1
ZNF141	1933.3	0.431116	0.136575	3.15661	0.00159613	0.0225786	1
TIMP1	76.4299	1.01555	0.321867	3.15517	0.00160403	0.0226738	1
LMX1B	2099.51	-0.378574	0.119995	-3.15491	0.00160549	0.022678	-1
TSPAN4	3576.75	0.402439	0.127598	3.15396	0.00161071	0.0227352	1
OSER1-DT	765.167	0.448212	0.142123	3.15368	0.00161225	0.0227404	1
SYT9	2711.5	0.318423	0.101014	3.15227	0.00162007	0.0228341	1
BLVRB	354.122	0.701484	0.222548	3.15205	0.00162129	0.0228346	1
LINC00205	10930.3	-0.301073	0.0955269	-3.15171	0.00162319	0.0228447	-1
CNEP1R1	761.951	0.402149	0.127718	3.14873	0.00163982	0.0230622	1
TMEM263	1660.54	0.490027	0.15568	3.14766	0.00164582	0.0231298	1
PSD2	9265.26	0.286238	0.0909908	3.14579	0.0016564	0.0232615	1
ARFGEF3	13860.2	0.373709	0.118815	3.14531	0.00165908	0.0232824	1
LINC00667	2754.04	-0.326188	0.103754	-3.14386	0.00166734	0.0233813	-1
ATOH7	61.6543	1.0946	0.348243	3.14319	0.00167116	0.0234179	1
H2BC15	62.94	1.24376	0.395785	3.14253	0.00167495	0.0234372	1
PUS1	329.033	-0.531792	0.16922	-3.14261	0.00167447	0.0234372	-1
TBC1D9B	214.626	0.63078	0.200808	3.1412	0.00168257	0.0235268	1
RYR3	1037.01	-0.441398	0.140551	-3.14049	0.00168667	0.0235672	-1
ZNF721	1843.43	-0.41724	0.132891	-3.13971	0.00169113	0.0236125	-1
LOC124902561	97.3747	-1.14089	0.363403	-3.13947	0.00169254	0.0236152	-1
LRATD1	1925.98	0.327239	0.104263	3.13859	0.00169761	0.0236689	1
GTF2IRD1	2495.95	0.322517	0.10279	3.13763	0.0017032	0.0237035	1
POLR1D	3295.49	0.357933	0.114081	3.13753	0.00170376	0.0237035	1
GYS1	3451.2	1.01381	0.323081	3.13793	0.00170147	0.0237035	1
ZNF688	452.435	-0.49598	0.158104	-3.13706	0.00170653	0.023708	-1
ZNF778	2059.38	-0.337861	0.107695	-3.13719	0.00170575	0.023708	-1
CALB1	896.897	-0.407177	0.129813	-3.13664	0.00170897	0.023725	-1
NEU3	2089.36	-0.381688	0.121704	-3.1362	0.0017115	0.0237431	-1
FAM239B	616.488	-0.407954	0.130088	-3.13599	0.00171277	0.0237437	-1
BYSL	845.647	-0.417865	0.133259	-3.13574	0.00171421	0.0237467	-1
HR	1152.21	0.439712	0.140261	3.13496	0.0017188	0.0237932	1
TMEM178B	14504.6	-0.277361	0.0884975	-3.13411	0.00172375	0.0238447	-1
HP1BP3	7017.04	-0.29112	0.0929236	-3.13289	0.00173094	0.0239272	-1
DNPEP	1501.91	0.436472	0.13935	3.13221	0.00173498	0.023966	1
RTN4R	1250.28	0.420925	0.134425	3.1313	0.00174037	0.0240232	1
ZBED5	3435.54	-0.30991	0.0989846	-3.1309	0.00174273	0.0240388	-1
FJX1	648.813	-0.430794	0.137626	-3.13018	0.00174701	0.0240807	-1
FAIM	500.73	-0.468029	0.149563	-3.12932	0.00175214	0.0241342	-1
MYLK4	180.046	-0.693014	0.221498	-3.12876	0.00175546	0.0241628	-1
TNIK	11359.2	0.320534	0.102477	3.12787	0.00176079	0.0242189	1
DOK5	2553.98	0.390203	0.12478	3.12713	0.00176525	0.0242631	1
NCOA2	6839.69	-0.274039	0.0876923	-3.125	0.00177803	0.0244041	-1
CALCB	67.5209	1.18045	0.377728	3.12514	0.00177721	0.0244041	1
EIF3B	5119.08	0.374717	0.119929	3.12451	0.00178104	0.0244282	1
CACNG2	4307.19	-0.331194	0.106021	-3.12385	0.001785	0.0244653	-1
C2orf68	1175.58	-0.422832	0.135378	-3.12334	0.00178814	0.0244909	-1
FBXW8	1141.42	-0.372369	0.119231	-3.12309	0.0017896	0.0244937	-1
MVD	4763.82	-0.334124	0.106997	-3.12275	0.00179167	0.0245047	-1
SHF	5483.96	0.328123	0.105114	3.12159	0.00179877	0.0245844	1
GABRA2	3075.3	0.324729	0.104062	3.12055	0.00180512	0.0246539	1
KLHL24	2081.69	0.408456	0.130975	3.11858	0.00181725	0.0247869	1
A1BG-AS1	418.917	-0.459581	0.14737	-3.11855	0.00181741	0.0247869	-1
BEND6	2433.71	0.354139	0.113572	3.11818	0.00181972	0.0248009	1
LOC105370508	38.3341	1.51357	0.485597	3.11691	0.00182755	0.02489	1
LOC124901139	21.939	1.77686	0.570164	3.1164	0.00183075	0.0249162	1
ZNF776	2475.16	-0.326849	0.104924	-3.11509	0.0018389	0.0250096	-1
SDAD1	2399.34	-0.349458	0.112227	-3.11386	0.00184657	0.0250963	-1
ZDHHC16	1982.67	-0.307428	0.0987748	-3.11242	0.00185562	0.0252016	-1
ELAVL2	14179.8	-0.33472	0.107565	-3.1118	0.00185949	0.0252365	-1
KLKB1	64.3749	-1.06432	0.342101	-3.11113	0.00186376	0.0252767	-1
CASZ1	2012.44	0.387759	0.124669	3.11029	0.00186902	0.0253303	1
PSMA3-AS1	1530.77	-0.365447	0.117538	-3.10919	0.00187599	0.0254071	-1
LINC03051	300.753	0.577363	0.185746	3.10834	0.00188143	0.0254629	1
DPY19L2P3	96.4642	0.829241	0.266798	3.10812	0.00188282	0.025464	1
SCAMP1-AS1	377.989	-0.481139	0.154851	-3.10711	0.00188925	0.0255213	-1
ARHGAP12	4202.77	0.349155	0.112375	3.10704	0.00188969	0.0255213	1
RC3H1	2499.36	0.337242	0.108553	3.10669	0.00189192	0.0255336	1
BET1	461.415	0.496496	0.15984	3.10621	0.00189503	0.0255579	1
SLC25A33	829.253	-0.43558	0.140241	-3.10594	0.00189678	0.0255637	-1
TUBD1	118.915	0.835248	0.268966	3.10541	0.00190017	0.0255916	1
UBAP1	3301.13	0.353327	0.113863	3.10309	0.00191512	0.025775	1
INO80	1465.51	-0.413428	0.133252	-3.10261	0.00191824	0.0257992	-1
SRA1	2225.61	-0.311058	0.10028	-3.10188	0.00192297	0.0258156	-1
RRP36	1618.52	-0.338175	0.109032	-3.1016	0.00192479	0.0258156	-1
ITFG2-AS1	23.2079	-1.69038	0.544991	-3.10166	0.0019244	0.0258156	-1
ABCC4	851.932	-0.402688	0.129822	-3.10185	0.00192317	0.0258156	-1
YES1	1116.45	0.345612	0.111456	3.10088	0.00192949	0.0258608	1
MOK	2050.06	-0.384023	0.123888	-3.09975	0.00193687	0.0259417	-1
SYNPO	2198.52	0.443186	0.143012	3.09894	0.00194217	0.0259948	1
PDCD10	898.364	0.483822	0.156161	3.09823	0.00194677	0.0260384	1
SFT2D2	780.659	-0.484118	0.156294	-3.09749	0.00195166	0.0260678	-1
BAG5	3039.87	0.299588	0.0967176	3.09755	0.00195127	0.0260678	1
LOC124900169	17.0783	2.18644	0.706548	3.09453	0.00197124	0.0262931	1
NLGN3	4469.54	-0.288049	0.0930778	-3.09472	0.00197001	0.0262931	-1
NEK3	448.845	-0.450769	0.145692	-3.09398	0.00197494	0.0263063	-1
KCNC3	3605.7	-0.421164	0.13612	-3.09407	0.00197432	0.0263063	-1
B4GALT4	682.339	0.471942	0.152546	3.09376	0.00197635	0.026307	1
RAD1	1614.78	-0.33604	0.108665	-3.09245	0.00198514	0.0264059	-1
INTS13	1158.99	0.519555	0.168078	3.09115	0.00199385	0.0265036	1
ELOVL3	21.7813	2.09376	0.677604	3.08995	0.00200189	0.0265922	1
HSF2	2671.36	0.341651	0.110586	3.08946	0.00200519	0.0266133	1
GARS1	11659	0.364247	0.117906	3.08931	0.00200622	0.0266133	1
HAS2-AS1	18.1868	2.1597	0.6997	3.08661	0.00202452	0.0268231	1
LARP4	1656.5	-0.388569	0.12589	-3.08657	0.0020248	0.0268231	-1
MAP6D1	846.473	0.365006	0.118275	3.08609	0.0020281	0.0268302	1
CACNG5	6403.29	-0.446324	0.14462	-3.08618	0.00202745	0.0268302	-1
LOC124901094	61.3499	1.085	0.351694	3.08507	0.00203506	0.0268856	1
BTG3	214.285	0.723296	0.234444	3.08515	0.0020345	0.0268856	1
SLC37A3	3190.21	-0.319428	0.103559	-3.08449	0.002039	0.0269009	-1
RPGRIP1L	1925.8	-0.33044	0.107123	-3.08467	0.00203776	0.0269009	-1
MED14	2737.46	0.327505	0.106197	3.08393	0.00204287	0.0269337	1
MTOR	6325.55	-0.293712	0.0952927	-3.08221	0.00205472	0.0269895	-1
ING2	789.17	0.417967	0.1356	3.08236	0.00205366	0.0269895	1
ZBED3	515.389	-0.435745	0.141379	-3.0821	0.00205545	0.0269895	-1
LOC100130027	725.38	-0.415136	0.134675	-3.08251	0.00205262	0.0269895	-1
CACNA1G	2099.11	0.306628	0.0994792	3.08233	0.00205388	0.0269895	1
RAB36	915.267	-0.437446	0.141921	-3.08232	0.00205391	0.0269895	-1
LOC100132249	316.635	0.528443	0.171475	3.08175	0.00205785	0.0270027	1
SH3RF1	1792.55	-0.332727	0.107998	-3.08086	0.00206407	0.0270659	-1
PLXND1	701.673	0.462348	0.150085	3.08057	0.00206604	0.0270735	1
LOC105370542	154.677	-0.806152	0.261779	-3.07951	0.00207342	0.0271518	-1
LOC124902385	33.7932	1.56183	0.507802	3.07567	0.00210029	0.0274702	1
PLXNB3	462.931	0.605692	0.196933	3.07563	0.00210056	0.0274702	1
ZFP36	45.1403	1.54488	0.502653	3.07345	0.00211597	0.0276344	1
CHST7	240.296	0.809592	0.263403	3.07358	0.00211504	0.0276344	1
GATM	356.565	0.541289	0.176176	3.07244	0.00212317	0.0277098	1
MCCC1	938.286	-0.370925	0.120738	-3.07215	0.00212524	0.0277182	-1
SLIT3	2942.49	-0.404117	0.131569	-3.07152	0.00212972	0.0277393	-1
NOP2	1156.9	-0.506082	0.164758	-3.07166	0.00212872	0.0277393	-1
RTN4RL2	1971.88	0.338992	0.110409	3.07033	0.00213823	0.0278127	1
LMAN1	3739.04	0.321104	0.104579	3.07043	0.00213747	0.0278127	1
NUDT11	2443.83	0.381291	0.124199	3.07	0.00214056	0.0278244	1
HDAC3	2627.77	0.395698	0.128939	3.06887	0.00214867	0.0279112	1
KCNG3	138.729	0.708914	0.231082	3.0678	0.00215641	0.0279929	1
ARNT	1996.41	0.392399	0.127969	3.06635	0.00216687	0.0280723	1
FLNC	1501.44	0.503849	0.164313	3.0664	0.00216656	0.0280723	1
JHY	1542.12	-0.379579	0.123775	-3.06668	0.0021645	0.0280723	-1
LBHD1	99.9327	-0.951934	0.310489	-3.06592	0.00217004	0.0280836	-1
ATF7IP	7537.44	-0.299079	0.0975524	-3.06583	0.00217063	0.0280836	-1
AMZ2P1	1070.18	0.389673	0.127187	3.06378	0.0021856	0.0282583	1
KCTD3	4622.92	0.321231	0.104891	3.06251	0.00219487	0.0283404	1
HDAC9	3729.4	-0.38281	0.124992	-3.06268	0.00219368	0.0283404	-1
SNRNP27	2455.9	0.35903	0.117301	3.06077	0.00220772	0.0284684	1
ACOX3	4451.03	-0.320996	0.104871	-3.06087	0.00220693	0.0284684	-1
MC1R	523.95	-0.534975	0.174901	-3.05873	0.00222278	0.0286435	-1
PCYT2	1378.61	-0.374176	0.122405	-3.05686	0.00223668	0.0288035	-1
CBX6	4658.96	-0.324963	0.106323	-3.05638	0.00224026	0.0288305	-1
KDM5A	2284.18	0.317244	0.103832	3.05537	0.00224784	0.0288897	1
TEPSIN	1063.28	-0.371381	0.121549	-3.05539	0.00224767	0.0288897	-1
SAXO2	215.884	-0.744988	0.243865	-3.05492	0.00225117	0.0289134	-1
ADSL	2521.56	-0.313639	0.102683	-3.05442	0.00225495	0.0289427	-1
LOC105370569	153.557	-0.731533	0.239554	-3.05373	0.00226019	0.0289908	-1
STARD7-AS1	358.935	-0.539262	0.176657	-3.05259	0.00226875	0.0290622	-1
CHRDL1	1197.13	0.420957	0.137893	3.05279	0.00226727	0.0290622	1
LOC124902313	676.424	0.52431	0.171864	3.05073	0.00228284	0.0292234	1
WNK3	3058.96	0.346418	0.113589	3.04975	0.00229032	0.0292998	1
SF1	7257.72	-0.343418	0.112684	-3.04764	0.00230649	0.0294678	-1
ANXA2	6476.31	0.31636	0.103803	3.04768	0.00230613	0.0294678	1
ZNF512B	5276.62	-0.305035	0.100132	-3.04632	0.00231665	0.0295781	-1
CXADR	12020.2	-0.274232	0.0900428	-3.04557	0.00232238	0.0296317	-1
LINC00630	563.727	-0.454711	0.149329	-3.04503	0.00232655	0.0296654	-1
AFG3L1P	493.853	-0.482017	0.158317	-3.04463	0.0023297	0.0296861	-1
SLC3A1	44.5906	1.42078	0.466775	3.04382	0.00233592	0.0297458	1
ABCA9	199.475	-0.673587	0.221482	-3.04127	0.00235584	0.0299797	-1
AKAP12	54249.9	0.259279	0.0852621	3.04096	0.00235823	0.0299905	1
ND3	33073.4	-0.823143	0.270744	-3.04029	0.00236347	0.0300374	-1
MIX23	291.544	0.640445	0.210716	3.03938	0.00237067	0.0300904	1
LOC105369873	11.1447	2.55676	0.841215	3.03937	0.00237074	0.0300904	1
PPP1R26-AS1	370.059	-0.631797	0.207911	-3.03879	0.00237532	0.0301288	-1
SAP130	2794.3	-0.292243	0.0961883	-3.03824	0.00237966	0.0301316	-1
LINC00921	41.5784	-1.25171	0.411993	-3.03817	0.0023802	0.0301316	-1
TMEM199	1878.53	-0.325282	0.107061	-3.03828	0.00237931	0.0301316	-1
HMGXB4	1664.1	0.347058	0.114277	3.03699	0.00238954	0.0302301	1
QRICH2	1065.5	-0.519732	0.171146	-3.03678	0.00239119	0.0302313	-1
LOC105371730	82.856	-0.875196	0.288316	-3.03555	0.00240099	0.0303354	-1
TNFRSF12A	330.57	1.5647	0.515756	3.0338	0.00241497	0.0304922	1
UBR5	9172.36	0.282871	0.0932724	3.03274	0.00242346	0.0305795	1
HPS4	2242.8	0.327855	0.108128	3.03209	0.00242865	0.030625	1
SLC9A1	2231.44	-0.400978	0.132308	-3.03064	0.00244037	0.0306532	-1
STIMATE	1139.15	-0.340078	0.112178	-3.0316	0.00243265	0.0306532	-1
CPLX1	1651.87	-0.368445	0.121565	-3.03084	0.00243875	0.0306532	-1
GRSF1	7043.68	0.337688	0.111412	3.03097	0.00243767	0.0306532	1
ENPP5	311.128	0.65133	0.214912	3.03068	0.00244001	0.0306532	1
FAM66C	438.031	-0.447777	0.147747	-3.0307	0.00243985	0.0306532	-1
LONP1	4409.05	0.393871	0.129972	3.03043	0.00244205	0.0306544	1
LOC107985728	1450.21	-0.498003	0.164403	-3.02917	0.00245229	0.0307631	-1
GPR156	344.111	-0.535379	0.176762	-3.02881	0.00245522	0.0307799	-1
PLEKHA1	7281.02	0.288946	0.0954316	3.02778	0.00246356	0.0308645	1
PMM2	402.534	-0.519176	0.171489	-3.02746	0.00246616	0.0308772	-1
EHD3	3193.74	-0.286136	0.0945284	-3.02699	0.00247004	0.0309058	-1
FSCN1	20644.8	0.29909	0.0988157	3.02675	0.00247199	0.0309102	1
SPOPL	1075.59	0.387178	0.127935	3.02637	0.00247507	0.0309288	1
CWC27	1306.57	0.417393	0.137936	3.02599	0.00247817	0.030944	1
CEP126	2636.7	-0.291562	0.096367	-3.02554	0.00248191	0.030944	-1
ABCA5	4587.35	0.299709	0.0990675	3.0253	0.00248388	0.030944	1
ELAC1	343.069	-0.672356	0.222248	-3.02525	0.00248427	0.030944	-1
PACSIN2	4089.9	0.34596	0.114341	3.02569	0.00248069	0.030944	1
LOC101930053	542.407	0.452392	0.149622	3.02357	0.00249814	0.031077	1
DDX28	433.098	-0.485523	0.160572	-3.02371	0.00249696	0.031077	-1
OGFOD3	859.819	-0.450493	0.149021	-3.02303	0.0025026	0.0311125	-1
SLC25A30	319.357	0.515926	0.170719	3.02208	0.00251046	0.0311902	1
SRGAP3	12247.1	-0.268703	0.0889276	-3.0216	0.00251445	0.0312197	-1
SMPD4BP	2294.91	0.413051	0.136719	3.02117	0.00251796	0.0312234	1
PTGER4P2-CDK2AP2P2	44.485	1.26515	0.418742	3.02131	0.00251686	0.0312234	1
LOC100506472	208.776	-0.702608	0.232585	-3.02087	0.0025205	0.0312349	-1
ATG9A	4829.85	0.408675	0.135337	3.01969	0.00253035	0.031337	1
C20orf203	377.824	0.482482	0.159812	3.01906	0.00253564	0.0313824	1
PSAP	40468.5	0.295482	0.0978802	3.01882	0.00253765	0.0313872	1
LOC115308161	140.036	-0.756018	0.250525	-3.01773	0.00254675	0.0314797	-1
LOC124901367	142.546	-0.816633	0.270823	-3.01538	0.00256661	0.031705	-1
EDEM1	1050.84	0.369345	0.122497	3.01513	0.00256865	0.03171	1
NOL4	2122.1	0.358946	0.119077	3.01439	0.00257494	0.0317674	1
GPX3	1316.66	0.34108	0.113184	3.0135	0.00258256	0.0318412	1
RND3	1393.33	0.360619	0.11969	3.01294	0.0025873	0.0318794	1
CKMT1B	1927.39	0.3385	0.11236	3.01263	0.0025899	0.0318912	1
ATP8	7128.27	-1.8473	0.613336	-3.01189	0.00259626	0.0319492	-1
COQ3	329.147	-0.487143	0.161786	-3.01104	0.00260352	0.0320181	-1
C6orf62	6364.46	-0.32262	0.107218	-3.00901	0.00262098	0.0322124	-1
MARVELD1	460.346	-0.44377	0.147499	-3.00864	0.00262423	0.032232	-1
ZBTB7B	289.977	0.569952	0.189475	3.00805	0.00262928	0.0322736	1
HOXB3	2250.05	-0.39033	0.129796	-3.00727	0.0026361	0.0323163	-1
PKN1	6762.27	0.329546	0.109578	3.00742	0.00263477	0.0323163	1
GIT1	8546	0.29552	0.0982773	3.00701	0.00263834	0.0323234	1
CLCN6	4260.52	-0.351015	0.116756	-3.00641	0.00264356	0.0323465	-1
GABPB1-AS1	1087.51	-0.50514	0.168013	-3.00654	0.00264235	0.0323465	-1
CENPJ	1489	-0.379105	0.126116	-3.006	0.00264705	0.0323688	-1
WDR7-OT1	9.27585	-3.1515	1.04875	-3.00502	0.00265565	0.0324535	-1
CCSAP	3781.9	0.322728	0.107409	3.00465	0.00265887	0.0324724	1
CDK15	48.771	-1.24484	0.41438	-3.0041	0.00266365	0.0325102	-1
PCNX4	4808.65	-0.295693	0.0984612	-3.00314	0.00267207	0.0325926	-1
KATNA1	289.87	0.527981	0.17587	3.00211	0.00268115	0.0326212	1
CROT	275.09	-0.590777	0.196784	-3.00216	0.00268073	0.0326212	-1
HSPA8	109418	-0.285108	0.0949683	-3.00213	0.00268095	0.0326212	-1
FBXL19-AS1	214.169	-0.737262	0.245574	-3.0022	0.00268035	0.0326212	-1
DHX57	3053.75	-0.299341	0.0997401	-3.00121	0.00268908	0.0326767	-1
PDCD6P1	521.143	-0.523472	0.17442	-3.00122	0.00268903	0.0326767	-1
EFEMP1	318.765	0.496707	0.165523	3.00083	0.00269242	0.0326773	1
ATP6	89795.9	-1.26101	0.42022	-3.00082	0.0026925	0.0326773	-1
TMEM150C	1584.81	-0.337999	0.112653	-3.00035	0.00269671	0.0327079	-1
SMCHD1	5289.66	0.270805	0.0902744	2.9998	0.00270161	0.0327469	1
SNHG17	593.582	-0.427033	0.142382	-2.99921	0.00270683	0.0327897	-1
EHD2	62.9425	1.07771	0.359374	2.99885	0.00271003	0.0328079	1
GFOD1	5460.09	0.344767	0.115003	2.9979	0.00271847	0.0328896	1
ZFYVE9	7053.28	0.286273	0.0955042	2.99749	0.00272212	0.0329132	1
LOC124903497	102.621	-0.839297	0.280143	-2.99596	0.00273585	0.0330586	-1
PITPNC1	12006.4	0.363183	0.12127	2.99485	0.00274584	0.0331586	1
CCDC93	5895.39	0.314063	0.104918	2.9934	0.00275886	0.0332952	1
DENND5A	4628.19	0.27215	0.0909245	2.99314	0.00276124	0.0333032	1
HPSE	258.282	0.768153	0.256685	2.99259	0.00276625	0.0333306	1
CENPB	2725.77	-0.320701	0.107168	-2.99251	0.00276696	0.0333306	-1
WDR86	5385.07	-0.335836	0.112241	-2.99211	0.00277058	0.0333346	-1
ZNF503	612.861	-0.482284	0.161197	-2.9919	0.00277244	0.0333346	-1
COASY	2635.98	0.332997	0.111298	2.99194	0.00277213	0.0333346	1
ATP2A1	93.277	-0.887462	0.296651	-2.99161	0.00277513	0.0333463	-1
NABP1	161.756	0.728857	0.243668	2.99119	0.00277896	0.0333539	1
TMEM121B	2336.04	-0.362562	0.121211	-2.99116	0.0027792	0.0333539	-1
IL17RE	82.6788	0.975419	0.326226	2.99002	0.00278964	0.0334511	1
POLR3B	1475.39	-0.32954	0.110225	-2.9897	0.00279248	0.0334511	-1
OR1F1	232.331	-0.612401	0.204833	-2.98976	0.00279201	0.0334511	-1
PHLPP1	1524.61	0.321415	0.107546	2.98863	0.00280234	0.0335485	1
ZNF419	577.309	0.458672	0.153485	2.98837	0.00280465	0.0335555	1
DNAAF10	519.526	-0.408828	0.136841	-2.98761	0.00281172	0.0336193	-1
MEIS1-AS3	922.114	-0.488997	0.163707	-2.98702	0.00281711	0.0336243	-1
MIR4453HG	993.24	0.372699	0.124774	2.98699	0.00281734	0.0336243	1
EXOC7	10453.9	-0.298792	0.100028	-2.98708	0.00281653	0.0336243	-1
SH2B2	923.871	0.364814	0.122161	2.98633	0.00282347	0.0336634	1
CFAP47	18.5841	-1.87679	0.628473	-2.98626	0.00282408	0.0336634	-1
FAT4	1322.73	-0.358685	0.120129	-2.98582	0.00282815	0.0336705	-1
LINC00304	236.244	-0.76601	0.256548	-2.98583	0.00282806	0.0336705	-1
GRM3-AS1	470.038	-0.478517	0.160292	-2.98528	0.00283322	0.0337101	-1
MED13L	6908.48	0.309027	0.103545	2.98446	0.00284075	0.033779	1
COQ2	390.57	-0.562657	0.188584	-2.9836	0.00284882	0.0338127	-1
SNCB	8263.46	0.338435	0.113427	2.98372	0.00284768	0.0338127	1
SDCBP	3037.27	0.36947	0.123829	2.98371	0.00284773	0.0338127	1
IPCEF1	226.177	-0.607388	0.203592	-2.98335	0.00285108	0.0338189	-1
KLF3	1363.35	0.342776	0.114922	2.98269	0.00285724	0.0338713	1
CBX7	632.084	0.399663	0.134042	2.98163	0.00286718	0.0339683	1
TMEM19	2181.84	-0.308937	0.103667	-2.98008	0.00288177	0.0341203	-1
MCM2	367.546	0.597028	0.200377	2.97953	0.00288691	0.0341603	1
FAM163A	728.081	-0.413227	0.138713	-2.97901	0.00289179	0.0341972	-1
NCKAP1	16839.1	0.26918	0.0903752	2.97848	0.00289686	0.0342363	1
KIRREL2	214.152	0.605868	0.203443	2.97807	0.00290071	0.0342609	1
ST3GAL4	762.427	0.490479	0.16475	2.97711	0.00290977	0.0342737	1
MGAT4C	454.728	-0.518658	0.174208	-2.97724	0.00290856	0.0342737	-1
GLT1D1	1387.74	-0.329052	0.110522	-2.97726	0.0029084	0.0342737	-1
LUC7L3	21083.7	0.267035	0.0896988	2.97702	0.00291063	0.0342737	1
LOC107985544	79.0356	-1.05018	0.352691	-2.97762	0.00290495	0.0342737	-1
FAM184B	1548.49	0.43225	0.145287	2.97515	0.00292848	0.0344421	1
LOC101927550	209.674	-0.631424	0.21223	-2.97518	0.00292814	0.0344421	-1
SYT10	52.9069	-1.05024	0.353076	-2.97455	0.0029342	0.0344885	-1
C8orf34	814.033	0.487315	0.163862	2.97393	0.00294016	0.0345375	1
GEN1	550.075	-0.554287	0.186405	-2.97356	0.00294369	0.0345581	-1
NFKB2	113.967	0.767916	0.258309	2.97286	0.00295042	0.0346161	1
FAM131A	2787.6	0.296901	0.0999084	2.97173	0.00296126	0.0347208	1
MKLN1	3441.37	0.319259	0.107438	2.97156	0.00296292	0.0347208	1
RIMKLA	6780.59	0.30679	0.103439	2.9659	0.00301798	0.0353396	1
TGFBR3	78.3023	0.892513	0.300939	2.96576	0.00301937	0.0353396	1
SCARB2	20196.5	0.321289	0.108353	2.96519	0.00302495	0.0353572	1
TDRD6	174.667	-0.68452	0.230863	-2.96505	0.00302634	0.0353572	-1
DDHD2	9749.32	0.291023	0.0981484	2.96513	0.00302553	0.0353572	1
NR2F6	1543.84	0.35581	0.120073	2.96327	0.00304386	0.0355405	1
TRIM9	4501.41	0.361878	0.122157	2.96241	0.00305245	0.0356193	1
PCNT	5136.7	-0.318634	0.107573	-2.96203	0.00305616	0.0356411	-1
STXBP4	311.442	-0.509553	0.17204	-2.96183	0.00305815	0.0356429	-1
ATP8B3	456.461	0.498288	0.168316	2.96043	0.00307205	0.0357834	1
KLHL17	1890.22	0.296586	0.100206	2.95975	0.00307886	0.0358196	1
ZNF639	2238.76	0.324569	0.109659	2.95979	0.00307847	0.0358196	1
LOC105369250	285.625	-0.530652	0.179344	-2.95885	0.00308792	0.0359036	-1
NT5DC3	1230.42	-0.323699	0.109486	-2.95654	0.00311115	0.036152	-1
SPINK5	319.667	-0.568252	0.192263	-2.95559	0.0031207	0.0362413	-1
STMN4	14687.4	0.339608	0.11494	2.95467	0.00313006	0.0362858	1
RGP1	3369.09	-0.320175	0.10836	-2.95473	0.00312944	0.0362858	-1
CTU2	974.085	-0.346348	0.117228	-2.95447	0.00313202	0.0362858	-1
DLG4	16901	0.260603	0.0882014	2.95464	0.00313037	0.0362858	1
LOC105373691	55.9953	-1.40579	0.47593	-2.95377	0.00313917	0.0363252	-1
DIP2C	8457.53	0.262881	0.088993	2.95395	0.00313732	0.0363252	1
LINC00327	39.9504	-1.62036	0.548794	-2.95258	0.00315129	0.0364437	-1
OLFM2	12162.7	0.284565	0.0963869	2.95232	0.00315391	0.0364523	1
AP4B1	1279.31	-0.324907	0.110076	-2.95167	0.0031606	0.0365078	-1
LETM1	3332.38	-0.309616	0.104909	-2.95127	0.0031647	0.0365334	-1
SKOR1	190.399	-0.586458	0.198809	-2.94985	0.00317924	0.0366795	-1
LRP8	6931.96	-0.303445	0.102937	-2.94787	0.00319972	0.0368938	-1
LOC124901924	44.3321	-1.22652	0.416235	-2.94669	0.00321194	0.0370127	-1
ZNF514	1471.46	0.333836	0.113322	2.94592	0.00321999	0.0370614	1
PCMTD1	2604.78	0.306386	0.103998	2.94607	0.00321843	0.0370614	1
LPIN2	3304.47	0.392202	0.133145	2.94567	0.00322256	0.037069	1
SEMA5B	1110.87	0.382008	0.129732	2.94459	0.00323387	0.037177	1
PARP8	4900.02	0.332445	0.112916	2.94418	0.00323813	0.037204	1
H2AC15	347.042	0.454893	0.154543	2.94346	0.00324563	0.0372681	1
CCDC191	404.871	-0.50714	0.17232	-2.94302	0.00325027	0.0372993	-1
SNORD38B	11.4982	2.80246	0.952748	2.94144	0.00326686	0.0374453	1
C17orf58	560.1	0.492763	0.167521	2.94149	0.00326635	0.0374453	1
ZBTB18	1679.69	0.381139	0.129622	2.94038	0.00327811	0.0375521	1
GDPD3	144.568	0.714677	0.243123	2.93956	0.00328676	0.0376289	1
LOC105373289	213.056	0.663707	0.22587	2.93845	0.00329859	0.0377379	1
MAP1A	61643.1	-0.269447	0.0917016	-2.9383	0.00330017	0.0377379	-1
HEXD-IT1	19.4369	-2.03344	0.69218	-2.93773	0.0033062	0.0377845	-1
TBCK	2788.25	-0.307266	0.104635	-2.93655	0.0033188	0.0379015	-1
UGT8	663.537	0.573782	0.195415	2.93623	0.00332229	0.0379015	1
PDE4C	1961.74	0.31407	0.106957	2.93641	0.00332038	0.0379015	1
ZNF469	525.848	-0.581803	0.198161	-2.93602	0.00332452	0.0379046	-1
NDRG4	43347.6	0.311203	0.106021	2.9353	0.0033323	0.037971	1
RPL3	23521.3	0.347605	0.11845	2.93461	0.00333965	0.0380324	1
DBNL	7208.33	-0.280732	0.0956801	-2.93407	0.00334546	0.0380762	-1
NLE1	2442.23	-0.292896	0.0998377	-2.93372	0.00334923	0.0380968	-1
C1orf21	5334.75	0.309699	0.105582	2.93326	0.00335419	0.0381308	1
HLA-B_4	528.775	0.571214	0.194793	2.93241	0.00336338	0.0382128	1
GABARAPL1	11235.8	0.290841	0.0992447	2.93055	0.00338365	0.0384172	1
B4GALNT1	7683.21	-0.324616	0.110776	-2.93039	0.00338533	0.0384172	-1
FAM110B	1689.38	-0.338653	0.115576	-2.93012	0.00338828	0.0384278	-1
ZNF407	715.163	-0.398484	0.136012	-2.92976	0.0033922	0.0384278	-1
KDM5C	9342.3	0.334154	0.114052	2.92984	0.00339139	0.0384278	1
HIRA	4102.12	-0.307098	0.10485	-2.92891	0.00340149	0.0385105	-1
SLC25A34	142.645	-0.874536	0.298779	-2.92703	0.00342215	0.0386992	-1
TPP2	2214.03	-0.353302	0.120702	-2.92707	0.00342175	0.0386992	-1
SLC2A8	575.304	-0.410035	0.140104	-2.92665	0.00342635	0.0387242	-1
BOD1	1976.88	0.335427	0.114623	2.92636	0.00342956	0.0387378	1
CASKIN1	10989.7	0.316915	0.108309	2.92602	0.00343326	0.0387571	1
PLCG1	8807.11	0.265809	0.0908652	2.92532	0.00344107	0.0388227	1
SRPX	452.855	0.456357	0.156024	2.92491	0.00344555	0.0388505	1
STK32B	924.496	0.500364	0.171103	2.92434	0.00345188	0.0388993	1
RGS5	82.5871	0.85735	0.293301	2.92311	0.00346557	0.039031	1
CECR7	1222.96	-0.395189	0.135206	-2.92286	0.00346828	0.0390388	-1
MELTF-AS1	247.136	0.565029	0.193379	2.92188	0.00347931	0.0391354	1
TOR1B	2341.44	-0.362683	0.12414	-2.92155	0.00348289	0.0391354	-1
FADS2	10621.2	-0.273697	0.0936842	-2.92149	0.00348365	0.0391354	-1
COQ6	949.321	0.35271	0.120734	2.92137	0.00348494	0.0391354	1
ESCO1	910.289	0.463924	0.158835	2.9208	0.00349137	0.039185	1
SEC24D	343.469	0.471134	0.161336	2.9202	0.00349804	0.0392371	1
ZNF789	1376.2	-0.487769	0.167076	-2.91944	0.00350663	0.0392653	-1
CLN6	528.451	-0.444825	0.152367	-2.91944	0.00350662	0.0392653	-1
ADAMTS5	403.417	-0.536213	0.183667	-2.91949	0.00350608	0.0392653	-1
IGSF22	153.168	-0.918326	0.314657	-2.9185	0.00351721	0.039361	-1
COLEC11	52.3561	1.24284	0.425978	2.9176	0.00352733	0.0393944	1
KBTBD2	3876.3	0.269583	0.0924017	2.91752	0.00352831	0.0393944	1
EXOSC8	551.137	0.460229	0.157736	2.91772	0.00352599	0.0393944	1
PMP22	239.878	0.602478	0.206492	2.91768	0.00352651	0.0393944	1
COL9A3	827.807	0.438662	0.150373	2.91716	0.00353237	0.039417	1
SH3PXD2B	6226.85	-0.265242	0.0909514	-2.91631	0.00354199	0.0395016	-1
JAKMIP1-DT	497.947	-0.421593	0.144579	-2.91602	0.00354531	0.039516	-1
LOC105373218	71.8	-1.18604	0.406764	-2.9158	0.00354775	0.0395204	-1
ACP6	187.989	0.83416	0.286149	2.91512	0.00355552	0.0395843	1
PPP2R5B	9676.95	0.357687	0.122744	2.9141	0.00356721	0.0396916	1
CAMK1D	7600.06	0.269924	0.0926766	2.91254	0.00358506	0.0398445	1
LOC107985400	815.838	0.449283	0.154252	2.91266	0.0035837	0.0398445	1
NADK2	1437.46	0.312702	0.107399	2.91159	0.00359589	0.039942	1
TMEM9	5804.61	0.307968	0.105844	2.90964	0.0036184	0.040169	1
NT5C1A	1388.95	-0.360651	0.123984	-2.90884	0.00362772	0.0402264	-1
XBP1	1299.81	0.35814	0.123116	2.90897	0.00362616	0.0402264	1
TPD52	7011.2	0.338185	0.116272	2.90856	0.00363097	0.0402394	1
SRGAP1	3461.97	-0.288307	0.0991561	-2.9076	0.00364212	0.0403399	-1
ZNF470	1437.56	0.365319	0.125653	2.90736	0.00364491	0.0403478	1
LOC124903248	25.6831	-1.8018	0.619855	-2.90681	0.00365139	0.0403965	-1
FXR1	6170.38	0.314551	0.108219	2.90661	0.00365363	0.0403982	1
LINC00863	451.025	-0.47891	0.164817	-2.9057	0.00366432	0.0404933	-1
SH3TC1	27.2436	-1.4355	0.494064	-2.90549	0.00366675	0.0404971	-1
SESN1	2110.81	0.376946	0.129862	2.90268	0.00369989	0.0408399	1
EFCAB13	82.8288	0.85129	0.293345	2.90201	0.0037078	0.0409039	1
ANGPTL4	37.6652	1.74885	0.602834	2.90105	0.00371916	0.0410059	1
CERS6	10967	-0.273272	0.0942177	-2.90044	0.00372643	0.0410161	-1
NECAB1	850.534	0.362774	0.125069	2.90059	0.00372467	0.0410161	1
ERMP1	1641.14	0.932419	0.321438	2.90077	0.00372248	0.0410161	1
FABP3	416.067	0.441538	0.152318	2.8988	0.00374597	0.0411378	1
TNFAIP8	83.8076	1.12095	0.386684	2.89889	0.00374491	0.0411378	1
DSG2	214.873	0.582944	0.201097	2.89882	0.00374573	0.0411378	1
HSD17B10	1177.37	-0.380647	0.13131	-2.89883	0.00374554	0.0411378	-1
RNF8	1903.79	0.344193	0.118766	2.89808	0.0037546	0.0412093	1
GLRA3	1482.28	-0.491884	0.169746	-2.89777	0.00375824	0.0412258	-1
CAMLG	3463.71	0.327064	0.112887	2.89727	0.00376423	0.0412449	1
CCDC183-AS1	174.122	-0.718731	0.248061	-2.89739	0.00376278	0.0412449	-1
RASGRF1	8205.57	0.385592	0.133106	2.89689	0.00376887	0.0412724	1
MRPS16	2681.63	-0.304977	0.105327	-2.89553	0.00378522	0.0414281	-1
DDX56	2452.29	-0.286728	0.0990394	-2.89509	0.00379053	0.0414628	-1
MCUB	175.326	0.62195	0.214866	2.89459	0.00379651	0.0414845	1
KPNA5	4111.24	0.313939	0.108458	2.89457	0.00379679	0.0414845	1
UNCX	844.407	0.345627	0.119437	2.8938	0.00380616	0.0415634	1
NHLH2	2341.89	-0.399174	0.137992	-2.89274	0.00381896	0.0416797	-1
PPRC1	1571.11	-0.451765	0.15619	-2.89241	0.00382304	0.0417008	-1
KYAT3	1075.67	0.407825	0.141015	2.89207	0.00382715	0.0417139	1
PHF3	4197.83	0.377203	0.130442	2.89174	0.00383117	0.0417139	1
SIRT4	217.025	0.677377	0.234237	2.89185	0.00382979	0.0417139	1
RIMBP3	24.7637	-1.63532	0.565543	-2.8916	0.00383284	0.0417139	-1
ZNF618	4505.53	-0.349255	0.120817	-2.89077	0.00384301	0.0417814	-1
ZC3H7A	2750.03	0.27666	0.0957056	2.89074	0.00384336	0.0417814	1
SLC17A7	2264.05	0.350765	0.121389	2.88959	0.00385741	0.0419107	1
LOC101929305	1448.51	0.373894	0.129453	2.88826	0.00387378	0.0420415	1
LOC124902775	71.546	0.900346	0.311718	2.88834	0.00387282	0.0420415	1
SCARF2	833.354	0.375513	0.130038	2.88771	0.00388062	0.0420921	1
MED17	1357.11	-0.356861	0.123625	-2.88665	0.00389367	0.0422101	-1
ABCA6	76.8843	-0.878942	0.304524	-2.88628	0.00389827	0.0422364	-1
F11R	366.959	0.448337	0.155354	2.88591	0.0039028	0.0422469	1
ACTN1	3394.43	0.280749	0.0972847	2.88585	0.0039036	0.0422469	1
LINC01003	705.364	0.419191	0.145289	2.88522	0.00391141	0.0422712	1
LOC124902640	121.435	-0.723682	0.250827	-2.88518	0.00391188	0.0422712	-1
TNFRSF19	367.538	0.528102	0.183042	2.88514	0.00391239	0.0422712	1
NGEF	1383.99	0.316302	0.109724	2.8827	0.00394279	0.0425368	1
KIAA1549L	4780.72	-0.301276	0.104518	-2.88254	0.00394484	0.0425368	-1
PTGR2	359.297	0.473593	0.164301	2.88247	0.00394574	0.0425368	1
DACH2	875.26	-0.360541	0.125067	-2.88278	0.00394179	0.0425368	-1
JMJD8	1402.05	-0.330038	0.11452	-2.88191	0.00395272	0.0425883	-1
SPINT2	5613.32	0.310832	0.107917	2.88029	0.00397307	0.0427838	1
LSM12	476.773	0.40681	0.141273	2.8796	0.00398186	0.0428547	1
ASPSCR1	1135.49	-0.331073	0.115044	-2.8778	0.00400459	0.0430755	-1
HACD3	13442.2	-0.289289	0.100554	-2.87696	0.00401521	0.0431657	-1
ANAPC7	3860.88	-0.28498	0.0990726	-2.87648	0.00402136	0.043199	-1
PHETA1	770.897	-0.474225	0.164869	-2.87637	0.00402276	0.043199	-1
UFSP1	40.1504	-1.22407	0.42569	-2.87549	0.00403396	0.0432953	-1
LOC122539214	185.68	-0.631821	0.219901	-2.87321	0.00406324	0.0435854	-1
CHKB-DT	205.579	-0.583991	0.203302	-2.87253	0.00407197	0.0436549	-1
FAM216A	2482.64	0.387564	0.134935	2.87221	0.00407607	0.0436747	1
SLC35B4	3058.46	-0.303713	0.105778	-2.87123	0.00408877	0.0437867	-1
CBFB	1443.57	-0.395427	0.137735	-2.87092	0.00409276	0.0438052	-1
CLPX	2759.7	0.313943	0.109367	2.87054	0.00409773	0.0438342	1
UNC5C-AS1	208.846	-0.580064	0.202101	-2.87017	0.00410256	0.0438617	-1
INTS8	1533.8	-0.309905	0.107987	-2.86984	0.00410676	0.0438824	-1
CSRNP3	11447.5	-0.260125	0.0906582	-2.8693	0.00411386	0.0438857	-1
HNRNPC	11766.6	0.275748	0.0960939	2.86957	0.00411032	0.0438857	1
PCDH11X	897.801	-0.421212	0.146798	-2.86933	0.0041134	0.0438857	-1
EML2	3427.75	0.293802	0.102432	2.86827	0.0041272	0.0440038	1
HNRNPF	3387.15	0.293039	0.102203	2.86723	0.00414077	0.0440758	1
SUFU	1105.16	-0.361424	0.126048	-2.86735	0.00413931	0.0440758	-1
DSCAML1	532.323	0.42829	0.149368	2.86734	0.00413941	0.0440758	1
HOMER1	2929.63	0.366	0.127709	2.8659	0.00415827	0.0442135	1
CRAMP1	2531.13	-0.344476	0.120198	-2.86591	0.00415815	0.0442135	-1
TSPAN5-DT	85.0948	0.839398	0.292968	2.86515	0.00416815	0.0442943	1
CC2D2A	517.814	-0.410145	0.143177	-2.8646	0.00417541	0.0443471	-1
LOC124902471	335.495	-0.510722	0.178313	-2.86419	0.00418072	0.0443792	-1
RPE	1934.44	0.352769	0.123186	2.86372	0.00418697	0.0444212	1
ANKFN1	89.5175	-0.82404	0.287797	-2.86327	0.00419298	0.0444607	-1
ANO7	363.493	0.549555	0.191963	2.86282	0.00419887	0.0444988	1
FCHO2	705.238	0.427808	0.149458	2.8624	0.00420446	0.0445094	1
MAN2A2	6106.4	0.287032	0.100272	2.86252	0.00420283	0.0445094	1
P3H1	1124.05	0.344514	0.120379	2.8619	0.00421112	0.0445557	1
LOC102723568	371.733	-0.471824	0.164882	-2.86158	0.00421532	0.0445611	-1
THAP2	847.389	0.375227	0.131129	2.86151	0.00421623	0.0445611	1
LOC105371501	206.51	-0.684336	0.239204	-2.86089	0.0042245	0.0446241	-1
UBE2Q2	2368.76	0.317969	0.111182	2.85989	0.00423794	0.0447174	1
ALG1	650.401	-0.458449	0.160297	-2.85999	0.00423655	0.0447174	-1
MYL5	361.754	-0.630401	0.220517	-2.85874	0.00425327	0.0448548	-1
NDC1	967.694	0.358946	0.125661	2.85647	0.00428374	0.0451515	1
GRASLND	449.784	-0.563482	0.197332	-2.8555	0.00429694	0.0452415	-1
AP5S1	681.797	-0.41728	0.146132	-2.8555	0.00429691	0.0452415	-1
CDC42EP3	1896.47	-0.383178	0.134266	-2.85387	0.00431908	0.0454156	-1
GLB1	1889.8	0.348372	0.122061	2.85408	0.00431611	0.0454156	1
LANCL3	1221.45	0.521443	0.182721	2.85376	0.0043205	0.0454156	1
FNDC5	6608.37	-0.26203	0.0918355	-2.85325	0.00432746	0.0454641	-1
NEK11	340.141	-0.557431	0.195412	-2.85259	0.00433645	0.0455339	-1
CYSRT1	75.1848	-0.858505	0.300988	-2.85229	0.00434053	0.045552	-1
BAZ2B-AS1	256.548	-0.608547	0.213433	-2.85124	0.00435493	0.045644	-1
LIN7A	3229.65	0.31965	0.112107	2.85128	0.00435431	0.045644	1
CDK2AP1	1330.23	0.331237	0.116177	2.85113	0.00435635	0.045644	1
RBM45	822.363	-0.360298	0.126401	-2.85044	0.00436587	0.0457191	-1
PPARGC1A	1782.63	0.350573	0.123009	2.84997	0.00437236	0.045756	1
LINC02723	57.304	-0.958633	0.336381	-2.84984	0.00437411	0.045756	-1
CHODL	570.689	-0.469842	0.164899	-2.84926	0.00438208	0.0458146	-1
WDR83	903.769	-0.34416	0.120802	-2.84896	0.00438623	0.0458333	-1
HNRNPAB	3940.15	-0.338714	0.118906	-2.8486	0.00439127	0.0458612	-1
TEC	39.4567	1.18001	0.414326	2.84803	0.00439911	0.0458715	1
TFEB	269.766	0.620565	0.217883	2.84815	0.00439736	0.0458715	1
VPS9D1	2822.43	-0.329054	0.115545	-2.84784	0.00440172	0.0458715	-1
POLR1G	282.283	-0.555449	0.195041	-2.84785	0.00440155	0.0458715	-1
FHOD3	5911.69	-0.28635	0.10058	-2.84697	0.0044137	0.0459717	-1
KDM6B	3171.42	0.339482	0.119258	2.84661	0.00441872	0.0459993	1
ZNF782	473.378	-0.418943	0.147193	-2.84621	0.00442436	0.0460133	-1
ZFAS1	2350.48	0.392292	0.137831	2.84617	0.00442481	0.0460133	1
SNRNP48	760.548	0.479572	0.168548	2.84531	0.00443681	0.0460833	1
LOC112268093	170.002	-0.71022	0.249639	-2.84499	0.00444129	0.0460833	-1
GABRG3	1235.65	-0.471449	0.165689	-2.84539	0.00443574	0.0460833	-1
CDAN1	820.239	-0.362506	0.127425	-2.84485	0.00444318	0.0460833	-1
SPAG5	520.353	-0.613141	0.215528	-2.84484	0.00444342	0.0460833	-1
GNA11	4921.82	-0.274617	0.0965528	-2.84421	0.00445213	0.0461489	-1
LANCL2	5151.61	-0.28525	0.10031	-2.8437	0.00445933	0.0461989	-1
GAS7	2571.49	-0.301087	0.105887	-2.84347	0.0044625	0.046207	-1
CACNA1E	11121.3	-0.271986	0.0956725	-2.84289	0.00447071	0.0462427	-1
SLC43A2	128.801	-0.862433	0.303359	-2.84294	0.0044699	0.0462427	-1
CRYBG2	82.2269	0.892477	0.313952	2.84271	0.00447313	0.046243	1
SLC45A4	1809.7	-0.339739	0.119538	-2.84211	0.00448161	0.0462813	-1
LOC107985414	45.822	1.15994	0.408122	2.84214	0.00448113	0.0462813	1
LOC102723512	184.627	0.658658	0.231784	2.84168	0.00448759	0.0462938	1
NPAS3	2137.25	-0.379249	0.133456	-2.84176	0.00448655	0.0462938	-1
RPS6KL1	3816.86	-0.327737	0.115439	-2.83906	0.00452468	0.0466516	-1
PIH1D1	1392.05	0.408121	0.143799	2.83814	0.00453766	0.0467605	1
LINC02604	107.16	-0.851581	0.300131	-2.83737	0.00454872	0.0468496	-1
PRMT6	1447.49	-0.374344	0.131959	-2.83683	0.00455641	0.0469039	-1
DNAJC30	715.629	-0.356396	0.125666	-2.83606	0.00456744	0.0469676	-1
MPDU1-AS1	355.247	0.490269	0.172865	2.83615	0.00456617	0.0469676	1
LOC100422781	265.728	-0.529465	0.186746	-2.83521	0.00457962	0.0470679	-1
LNX1	99.0612	-0.763446	0.269326	-2.83465	0.00458755	0.0470995	-1
H2AZ1	3281.83	0.282025	0.0994869	2.83479	0.00458558	0.0470995	1
PCSK5	484.977	0.551615	0.194693	2.83325	0.00460775	0.0472568	1
ZNF563	88.3762	0.802455	0.283214	2.83339	0.00460578	0.0472568	1
LTO1	597.972	-0.431211	0.152241	-2.83242	0.00461974	0.0473548	-1
LOC124905058	430.431	-0.60103	0.212233	-2.83193	0.00462683	0.0474024	-1
EPHB1	4943.44	-0.265733	0.0938504	-2.83146	0.00463367	0.0474224	-1
ERCC8	758.011	-0.404822	0.142965	-2.83162	0.00463133	0.0474224	-1
CTH	210.239	0.616398	0.217725	2.83109	0.00463899	0.0474518	1
CSDE1	36583.7	0.304794	0.107729	2.82926	0.00466556	0.0476482	1
LRFN2	1706.52	0.370234	0.130853	2.8294	0.00466359	0.0476482	1
LAMA1	274.447	0.531724	0.187929	2.82938	0.00466385	0.0476482	1
SF3B1	20531.6	0.256035	0.0905403	2.82785	0.00468612	0.0478329	1
INTU	953.141	0.402405	0.14237	2.82648	0.00470629	0.0479883	1
RIMS2	2952.23	-0.307604	0.108829	-2.82649	0.00470609	0.0479883	-1
LOC441666	930.654	-0.434106	0.153614	-2.82595	0.00471404	0.0480168	-1
MIR100HG	3407.17	0.291529	0.103155	2.82612	0.00471161	0.0480168	1
TMX1	1021.31	0.393784	0.139381	2.82524	0.00472452	0.0480984	1
ITGB1BP1	2735.5	-0.279918	0.0990962	-2.82471	0.00473233	0.0481273	-1
MGC2889	171.197	0.621979	0.22018	2.82486	0.0047301	0.0481273	1
FCF1P2	326.28	-0.499993	0.177093	-2.82334	0.00475266	0.0483016	-1
F7	94.5204	-1.02053	0.361479	-2.82322	0.00475445	0.0483016	-1
CTNNAL1	352.299	0.453519	0.160691	2.8223	0.00476806	0.0484146	1
RARB	937.832	0.406265	0.14398	2.82168	0.0047773	0.048483	1
TMEM47	1639.03	0.35314	0.125166	2.82136	0.00478201	0.0485054	1
ARSB	1494.8	-0.374602	0.132839	-2.81998	0.0048027	0.0486898	-1
SYNCRIP	6419.28	0.311713	0.110592	2.81858	0.00482365	0.0487747	1
PKIA	30780.2	0.273703	0.0970841	2.81923	0.00481385	0.0487747	1
LOC105372836	51.922	-1.10271	0.391206	-2.81874	0.00482128	0.0487747	-1
MAP7D2	5357.33	-0.253934	0.0900924	-2.8186	0.00482338	0.0487747	-1
LOC102724851_1	37.7127	-1.38238	0.490381	-2.81898	0.00481759	0.0487747	-1
ILRUN	5313.72	0.2923	0.103731	2.81786	0.00483448	0.0488587	1
TNFRSF10D	201.711	0.699666	0.248327	2.81752	0.00483958	0.0488848	1
MGAT2	1262.22	-0.384999	0.136655	-2.8173	0.00484293	0.0488931	-1
SMYD3	2477.76	0.361081	0.128186	2.81686	0.0048495	0.0489056	1
KNOP1	1673.74	-0.318183	0.112956	-2.81686	0.0048495	0.0489056	-1
MID1	635.847	-0.541268	0.192163	-2.81672	0.00485172	0.0489056	-1
RPP25	1113.87	0.421042	0.149502	2.81629	0.00485814	0.0489194	1
ODAD3	150.146	-0.736839	0.261627	-2.81637	0.00485699	0.0489194	-1
SRCAP	5822.47	-0.434693	0.154359	-2.81612	0.00486075	0.0489203	-1
ATAD3A	697.576	-0.412629	0.14661	-2.81448	0.00488568	0.0489679	-1
LOC105371651	33.0335	-1.75823	0.62449	-2.81547	0.00487053	0.0489679	-1
SLC41A3	2522.84	0.326336	0.115939	2.81472	0.00488196	0.0489679	1
CEP85L	1138.91	0.347639	0.123497	2.81496	0.00487836	0.0489679	1
TMEM242	2319.03	0.285102	0.101279	2.81502	0.00487741	0.0489679	1
DNM1P46	32.8899	-1.52314	0.54113	-2.81475	0.00488156	0.0489679	-1
CYP2B7P	81.7923	0.851904	0.302589	2.81538	0.00487195	0.0489679	1
FAM199X	6039.67	0.288196	0.102392	2.81464	0.00488316	0.0489679	1
KCNA2	7812.87	-0.264376	0.0939611	-2.81367	0.00489788	0.0490648	-1
WBP1L	2242.95	-0.29548	0.105036	-2.81314	0.0049061	0.0491217	-1
MDN1-AS1	86.3284	-0.881675	0.313529	-2.8121	0.0049219	0.0491784	-1
LOC91450	33.8041	1.35132	0.480476	2.81246	0.00491638	0.0491784	1
MIF4GD-DT	158.406	-0.625145	0.22228	-2.81241	0.00491711	0.0491784	-1
COX1	638042	-0.266229	0.0946719	-2.81212	0.00492164	0.0491784	-1
CPTP	1334.03	-0.307337	0.109308	-2.81167	0.00492844	0.0491951	-1
ERRFI1	3040.57	0.280552	0.0997859	2.81153	0.0049306	0.0491951	1
CRBN	3100.09	0.309	0.109912	2.81133	0.00493372	0.0491951	1
NRN1	17255.9	0.940655	0.334591	2.81136	0.00493326	0.0491951	1
SLC5A7	1169.64	-0.366856	0.130521	-2.81071	0.00494326	0.0492397	-1
BACH1	1667.23	0.332096	0.118151	2.81078	0.00494216	0.0492397	1
TMED7	2856.1	0.314712	0.11198	2.81042	0.00494761	0.0492577	1
ZIM2-AS1	105.095	0.783686	0.278903	2.80989	0.00495588	0.0493147	1
ZNF438	234.905	0.58716	0.209073	2.80839	0.00497894	0.0494934	1
FKRP	1526.87	-0.343471	0.1223	-2.80844	0.00497826	0.0494934	-1
TLX3	729.537	-0.42503	0.151389	-2.80753	0.00499226	0.0496004	-1
TADA1	1461.73	0.31221	0.111242	2.80658	0.00500701	0.0497214	1
LOC124901455	13.6592	-2.23054	0.795025	-2.80562	0.00502197	0.0498445	-1
UBIAD1	1221.8	-0.378937	0.135168	-2.80345	0.00505585	0.0501551	0
TAF2	2030.38	-0.278923	0.0995159	-2.8028	0.00506609	0.0502081	0
NAT10	3160.23	0.345753	0.123361	2.80278	0.00506638	0.0502081	0
USP10	4303.13	0.268443	0.0958044	2.80199	0.0050789	0.0502808	0
ZNF222	504.413	0.395646	0.141201	2.802	0.00507866	0.0502808	0
LOC124903065	334.292	0.488057	0.174211	2.80154	0.00508599	0.0503253	0
NRG1	6770.5	-0.290877	0.103849	-2.80096	0.00509511	0.0503899	0
NR5A2	749.653	-0.449258	0.160444	-2.80008	0.00510895	0.050501	0
PSRC1	600.113	0.415055	0.14827	2.79932	0.00512111	0.0505244	0
GSTM3	3658.75	0.343325	0.122648	2.79928	0.00512173	0.0505244	0
MYOD1	12.3616	2.17727	0.777741	2.79948	0.00511852	0.0505244	0
DYM	5828.09	0.282487	0.100908	2.79944	0.00511915	0.0505244	0
NMD3	2132.02	0.302593	0.10811	2.79894	0.00512703	0.0505252	0
TNIP2	1425.98	0.327358	0.116953	2.79907	0.00512505	0.0505252	0
KIAA1549	8431.8	-0.296665	0.106002	-2.79867	0.00513132	0.0505418	0
SLC6A15	4156.38	0.281864	0.100719	2.79851	0.00513393	0.0505418	0
ATP2B1	14713.6	0.257754	0.0921216	2.79798	0.00514236	0.0505992	0
ZNF91	5151.35	-0.278656	0.0996072	-2.79755	0.0051492	0.0506408	0
PRUNE1	3016.03	0.330842	0.118344	2.79559	0.00518046	0.0509223	0
SMTNL2	941.025	0.364989	0.130567	2.79541	0.00518344	0.0509258	0
FBXL3	1994.89	0.336922	0.120558	2.79469	0.0051949	0.0510126	0
CCDC47	2312.04	0.292123	0.104535	2.79451	0.00519782	0.0510154	0
HLA-A	776.307	0.428124	0.153245	2.79373	0.00521047	0.0510879	0
OPTN	10455.2	0.300758	0.107654	2.79373	0.00521039	0.0510879	0
ATXN3	1549.2	0.302762	0.108401	2.79298	0.00522245	0.0511747	0
CAVIN1	239.144	1.53204	0.548557	2.79285	0.0052246	0.0511747	0
SLC25A44	3874.77	-0.281729	0.100908	-2.79194	0.00523928	0.0512925	0
ASAH1-AS1	148.84	-0.632329	0.226586	-2.79068	0.00525977	0.0513635	0
BTRC	5507.58	-0.26266	0.0941171	-2.79077	0.00525822	0.0513635	0
CCNT1	2531.53	0.271873	0.0974216	2.79069	0.00525957	0.0513635	0
BIVM	1751.08	-0.339936	0.121796	-2.79103	0.00525406	0.0513635	0
UFD1	1674.48	-0.300306	0.107587	-2.7913	0.00524972	0.0513635	0
BCAT1	5906.24	0.328296	0.117698	2.78931	0.00528199	0.0515545	0
DHX29	2627.68	-0.299482	0.107389	-2.78874	0.0052913	0.0516122	0
SNHG5	719.325	0.37915	0.135971	2.78846	0.00529594	0.0516122	0
PDE3B	833.995	-0.34867	0.12505	-2.78824	0.0052996	0.0516122	0
BIRC2	3102.31	0.288207	0.103358	2.78843	0.00529634	0.0516122	0
SNRNP35	835.42	-0.335153	0.120207	-2.78814	0.0053012	0.0516122	0
TMEM115	1939.5	-0.290097	0.104086	-2.7871	0.00531818	0.0517511	0
NPY1R	2529.62	-0.387073	0.138888	-2.78694	0.0053208	0.0517511	0
MLH3	1189.09	0.346173	0.124275	2.78554	0.00534393	0.05195	0
LOC105378512	137.75	-0.705832	0.253593	-2.78332	0.00538054	0.0522797	0
NGLY1	2072.36	0.373809	0.134365	2.78204	0.00540181	0.0524601	0
LINC02593	1098.67	-0.40536	0.145735	-2.78148	0.00541121	0.0525251	0
ALG10B	625.925	0.404045	0.145358	2.77966	0.00544159	0.0527935	0
[truncated: 17,395 more rows]

## Sheet: iN #2
	baseMean	log2FoldChange	lfcSE	stat	pvalue	padj	DE
ANXA2P3	403.939	1.80011	0.299573	6.00892	1.86767e-09	2.58897e-05	1
YBX3P1	134.155	1.80903	0.337009	5.3679	7.96587e-08	0.000552115	1
ANXA2P1	1404.73	1.51022	0.338708	4.45877	8.24319e-06	0.038089	1
ST13P4	109.468	1.62024	0.370604	4.37187	1.23184e-05	0.0393144	1
LOC646214_1	77.7957	1.69898	0.391376	4.34105	1.41806e-05	0.0393144	1
NFKB2	48.5404	3.03204	0.714622	4.24286	2.20685e-05	0.0509857	0
CCN1	119.832	1.67771	0.404562	4.14698	3.36897e-05	0.0667151	0
HK2	90.0723	2.04741	0.506878	4.03925	5.36214e-05	0.0929125	0
ANXA2P2	3941.14	1.4369	0.362747	3.96117	7.45827e-05	0.114874	0
ACTA2	6875.92	1.68415	0.438556	3.84022	0.000122923	0.141996	0
IFIT2	28.6348	1.48415	0.385404	3.85089	0.000117688	0.141996	0
MSN	7505.5	1.46901	0.381218	3.85346	0.000116459	0.141996	0
AHCTF1P1	49.0876	1.48455	0.408436	3.63473	0.000278272	0.250884	0
RBPMS	74.0756	2.52208	0.689616	3.65722	0.000254969	0.250884	0
KLF13	35.0575	1.44122	0.398388	3.61762	0.000297327	0.250884	0
UBE2MP1	235.458	1.42333	0.394412	3.60875	0.000307678	0.250884	0
APOL1	34.1684	1.71712	0.473664	3.62519	0.000288752	0.250884	0
RNR1	11012.2	0.717984	0.202354	3.54817	0.00038792	0.298742	0
TAGLN2	441.687	1.38372	0.394615	3.50652	0.000454013	0.331238	0
ELL2	176.281	1.41408	0.406017	3.48281	0.000496171	0.343896	0
YBX3	466.53	1.13079	0.327711	3.45058	0.000559383	0.369246	0
COL12A1	91.2271	1.38829	0.406653	3.41393	0.00064032	0.40346	0
YWHAEP1	224.851	1.48695	0.439589	3.38258	0.000718084	0.42531	0
RAP1B	1805.85	1.22597	0.363178	3.37567	0.000736362	0.42531	0
PABPC3	49.1896	3.14102	0.933823	3.36362	0.000769287	0.426555	0
OR1F1	26.1441	1.29718	0.38866	3.33758	0.000845111	0.450574	0
CSNK1A1L	1088.25	1.24859	0.37603	3.32047	0.000898666	0.461382	0
VEGFA	45.0859	2.24394	0.681536	3.29248	0.000993066	0.491639	0
RHBDF1	272.479	1.06014	0.336448	3.15097	0.00162728	0.683556	0
GSG1L	77.2703	0.78327	0.248336	3.15407	0.00161012	0.683556	0
CHORDC1P4	120.964	1.20969	0.381948	3.16717	0.0015393	0.683556	0
RELB	8.4867	1.85785	0.584444	3.17883	0.00147872	0.683556	0
THBD	29.5386	1.08786	0.343719	3.16496	0.00155105	0.683556	0
TRIM21	28.3579	1.02168	0.329066	3.10479	0.00190414	0.77633	0
POTEKP	287.419	1.28909	0.419012	3.07649	0.00209454	0.829557	0
P4HA1	40.1198	0.884051	0.288862	3.06046	0.00221001	0.845195	0
SERPINA3	30.9436	1.50762	0.493609	3.05429	0.00225597	0.845195	0
IFI16	209.598	0.838652	0.276001	3.03859	0.0023769	0.867068	0
IFIT3	169.693	1.10751	0.365996	3.02603	0.00247791	0.880737	0
WASH7P	14.5037	-0.271427	0.433054	-0.626773	0.530808	0.999878	0
LOC729737	12.0877	0.249522	0.473233	0.52727	0.598006	0.999878	0
WASH9P	7.65424	-0.0889877	0.749168	-0.118782	0.905448	0.999878	0
LOC100288069	8.55856	0.108395	0.540681	0.200479	0.841106	0.999878	0
LINC00115	6.7266	0.0519101	0.791483	0.0655858	0.947708	0.999878	0
LINC01128	270.897	-0.205933	0.224103	-0.91892	0.358137	0.999878	0
LOC107984850	4.80947	-0.167599	0.691263	-0.242453	0.808429	0.999878	0
LOC284600	109.23	-0.165786	0.324058	-0.511592	0.608937	0.999878	0
LINC02593	114.425	-0.297206	0.348121	-0.853742	0.393248	0.999878	0
LOC107985728	158.764	-0.311659	0.185524	-1.67988	0.0929805	0.999878	0
SAMD11	392.923	-0.134758	0.211607	-0.636831	0.524235	0.999878	0
NOC2L	358.021	-0.531814	0.423948	-1.25443	0.209685	0.999878	0
KLHL17	102.449	-0.162463	0.255053	-0.636977	0.52414	0.999878	0
PLEKHN1	7.10273	0.384109	0.82639	0.464804	0.642072	0.999878	0
HES4	44.1339	-0.241749	0.383691	-0.63006	0.528655	0.999878	0
ISG15	14.6776	0.201006	0.513843	0.391181	0.695663	0.999878	0
AGRN	679.38	-0.172108	0.201399	-0.854561	0.392794	0.999878	0
LOC100288175	8.9475	0.382439	0.669148	0.571531	0.567639	0.999878	0
C1orf159	29.162	0.0432868	0.386065	0.112123	0.910726	0.999878	0
LOC124903819	5.09664	-0.887974	0.776938	-1.14291	0.253074	0.999878	0
SDF4	243.342	-0.0957131	0.156768	-0.610538	0.541505	0.999878	0
B3GALT6	164.264	0.261215	0.273438	0.955299	0.339427	0.999878	0
UBE2J2	150.317	-0.16102	0.198638	-0.810622	0.417583	0.999878	0
LINC01786	15.2139	-0.506615	0.435717	-1.16272	0.244945	0.999878	0
SCNN1D	47.772	-0.100133	0.28339	-0.353339	0.723834	0.999878	0
ACAP3	499.145	-0.30722	0.230521	-1.33272	0.182623	0.999878	0
PUSL1	42.9009	-0.0652245	0.33359	-0.195523	0.844983	0.999878	0
INTS11	153.882	-0.289329	0.226592	-1.27687	0.201648	0.999878	0
CPTP	98.619	-0.299524	0.251859	-1.18925	0.23434	0.999878	0
TAS1R3	7.18246	-0.429536	0.544464	-0.788916	0.430161	0.999878	0
DVL1	262.147	0.0170903	0.195433	0.0874481	0.930315	0.999878	0
MXRA8	4.63042	-0.623875	0.703645	-0.886634	0.375276	0.999878	0
AURKAIP1	160.787	0.0356827	0.291583	0.122376	0.902601	0.999878	0
CCNL2	510.466	-0.180527	0.15387	-1.17324	0.240699	0.999878	0
MRPL20-AS1	133.821	0.317488	0.251001	1.26489	0.205912	0.999878	0
MRPL20	172.701	0.31797	0.280444	1.13381	0.256875	0.999878	0
MRPL20-DT	18.3325	-0.26331	0.365953	-0.719519	0.471821	0.999878	0
ANKRD65	25.3204	0.112751	0.478778	0.235498	0.813822	0.999878	0
VWA1	189.637	-0.200949	0.307676	-0.65312	0.513679	0.999878	0
ATAD3C	18.7782	0.0740482	0.521559	0.141975	0.8871	0.999878	0
ATAD3B	82.9018	-0.267164	0.294511	-0.907142	0.364331	0.999878	0
ATAD3A	49.1141	-0.100247	0.267488	-0.374771	0.707831	0.999878	0
TMEM240	24.8273	-0.441082	0.431004	-1.02338	0.306127	0.999878	0
SSU72	280.832	-0.105701	0.17889	-0.590874	0.554605	0.999878	0
FNDC10	141.393	-0.102667	0.18993	-0.540554	0.588815	0.999878	0
LOC105378586	5.87343	-0.188507	0.613122	-0.307454	0.758498	0.999878	0
MIB2	186.314	-0.533827	0.354591	-1.50547	0.132203	0.999878	0
LOC124903821	3.64577	0.606645	0.860107	0.705314	0.480615	0.999878	0
CDK11B	113.299	0.0536616	0.336656	0.159396	0.873357	0.999878	0
SLC35E2B	489.315	-0.119854	0.153975	-0.778397	0.436335	0.999878	0
CDK11A	34.7264	-0.468433	0.289226	-1.61961	0.105316	0.999878	0
SLC35E2A	227.175	-0.397449	0.317204	-1.25298	0.210215	0.999878	0
NADK	137.877	0.0258912	0.19242	0.134555	0.892963	0.999878	0
GNB1	3783.23	-0.105113	0.218156	-0.481825	0.62993	0.999878	0
GNB1-DT	4.93649	0.000361603	0.799289	0.000452406	0.999639	0.999878	0
TMEM52	3.84181	0.159299	0.760413	0.209489	0.834066	0.999878	0
CFAP74	5.41983	-0.564768	0.83033	-0.680173	0.496395	0.999878	0
GABRD	24.3137	0.167643	0.641668	0.261261	0.793891	0.999878	0
PRKCZ	348.827	-0.10023	0.159723	-0.627526	0.530315	0.999878	0
PRKCZ-AS1	13.8284	-0.571016	0.485306	-1.17661	0.239351	0.999878	0
FAAP20	102.718	-0.229828	0.200096	-1.14859	0.250726	0.999878	0
SKI	235.533	-0.605379	0.405077	-1.49448	0.13505	0.999878	0
MORN1	14.6685	-0.64567	0.712753	-0.905882	0.364998	0.999878	0
LOC100129534	7.12012	0.283567	0.608254	0.466198	0.641074	0.999878	0
RER1	203.134	-0.141861	0.204831	-0.692576	0.488576	0.999878	0
PEX10	54.1255	-0.0439929	0.26227	-0.167739	0.866789	0.999878	0
ARHGEF16	12.5917	0.12219	0.443395	0.275578	0.782872	0.999878	0
MEGF6	9.63072	-0.0881729	0.568751	-0.155029	0.876798	0.999878	0
TPRG1L	221.309	0.0266232	0.173484	0.153462	0.878034	0.999878	0
WRAP73	36.7332	0.559472	0.535274	1.04521	0.295927	0.999878	0
GFOD3P	132.366	-0.0812064	0.222098	-0.365633	0.714639	0.999878	0
LRRC47	330.137	-0.0574204	0.148624	-0.386347	0.699239	0.999878	0
CEP104	161.997	-0.0184421	0.170959	-0.107874	0.914095	0.999878	0
DFFB	16.5618	0.100021	0.372357	0.268617	0.788225	0.999878	0
C1orf174	54.6106	-0.160753	0.419313	-0.383373	0.701443	0.999878	0
AJAP1	127.387	-0.0868992	0.201846	-0.430522	0.666816	0.999878	0
NPHP4	152.215	0.0159509	0.199726	0.0798637	0.936346	0.999878	0
KCNAB2	619.399	-0.0544251	0.231243	-0.235359	0.81393	0.999878	0
CHD5	896.17	-0.11678	0.146658	-0.796273	0.425874	0.999878	0
RPL22	300.349	0.252027	0.17547	1.4363	0.150918	0.999878	0
RNF207	61.3629	-0.326013	0.257947	-1.26387	0.206276	0.999878	0
ICMT	333.746	-0.0789067	0.176857	-0.446162	0.65548	0.999878	0
GPR153	345.787	-0.163133	0.298324	-0.546832	0.584494	0.999878	0
ACOT7	990.447	0.0276563	0.133227	0.207588	0.83555	0.999878	0
TNFRSF25	39.8827	-0.284183	0.408073	-0.696403	0.486177	0.999878	0
PLEKHG5	148.576	-0.11968	0.231462	-0.517063	0.605112	0.999878	0
NOL9	124.053	-0.279786	0.242056	-1.15587	0.247734	0.999878	0
ZBTB48	45.9518	-0.560913	0.381274	-1.47116	0.141249	0.999878	0
KLHL21	60.2275	-0.220656	0.316558	-0.697048	0.485773	0.999878	0
PHF13	96.5697	-0.0284942	0.217028	-0.131293	0.895544	0.999878	0
THAP3	58.3857	0.122376	0.315546	0.387822	0.698147	0.999878	0
DNAJC11	206.918	-0.0123354	0.21916	-0.0562848	0.955115	0.999878	0
CAMTA1	1776.36	-0.0050515	0.132554	-0.038109	0.969601	0.999878	0
LOC124903832	17.4026	1.27924	0.711302	1.79844	0.0721068	0.999878	0
LOC105376689	72.3323	-0.0809741	0.271808	-0.297909	0.765772	0.999878	0
VAMP3	42.4348	-0.0714375	0.37643	-0.189776	0.849484	0.999878	0
PER3	40.5299	-0.118333	0.32616	-0.362806	0.71675	0.999878	0
TNFRSF9	8.17824	0.172984	1.03718	0.166784	0.86754	0.999878	0
PARK7	706.705	0.320736	0.250669	1.27952	0.200714	0.999878	0
ERRFI1	222.251	0.416118	0.294989	1.41062	0.158356	0.999878	0
SLC45A1	110.563	-0.0866768	0.24162	-0.358732	0.719795	0.999878	0
RERE	836.651	-0.284625	0.262169	-1.08566	0.277631	0.999878	0
ENO1	1771.5	0.341885	0.166801	2.04966	0.0403972	0.999878	0
MIR34AHG	17.3867	0.137328	0.397657	0.345343	0.729837	0.999878	0
H6PD	37.9346	0.0744687	0.307235	0.242383	0.808483	0.999878	0
SPSB1	107.117	0.261746	0.209978	1.24654	0.212566	0.999878	0
SLC25A33	97.0226	0.228908	0.42191	0.542552	0.587439	0.999878	0
TMEM201	151.733	-0.440729	0.381029	-1.15668	0.247403	0.999878	0
PIK3CD	110.691	0.0627894	0.309675	0.202759	0.839323	0.999878	0
PIK3CD-AS2	4.44698	0.699788	0.675766	1.03555	0.300413	0.999878	0
CLSTN1	1903.25	-0.341225	0.240795	-1.41708	0.15646	0.999878	0
CTNNBIP1	290.602	-0.0831811	0.201667	-0.412468	0.679996	0.999878	0
LZIC	200.332	0.073284	0.229124	0.319845	0.749086	0.999878	0
NMNAT1	36.6035	-0.558016	0.392647	-1.42117	0.155269	0.999878	0
UBE4B	290.982	-0.0331259	0.165409	-0.200266	0.841272	0.999878	0
KIF1B	3105.26	-0.348793	0.250642	-1.3916	0.164044	0.999878	0
PGD	749.725	0.378525	0.35727	1.05949	0.289375	0.999878	0
DFFA	189.131	-0.12897	0.212263	-0.607596	0.543455	0.999878	0
PEX14	82.92	-0.272863	0.299462	-0.911176	0.362203	0.999878	0
CASZ1	44.1588	-0.433457	0.428396	-1.01181	0.311628	0.999878	0
TARDBP	585.527	0.185706	0.268522	0.691585	0.489198	0.999878	0
SRM	147.63	-0.178318	0.280719	-0.63522	0.525285	0.999878	0
EXOSC10	216.148	-0.0972573	0.180634	-0.538423	0.590285	0.999878	0
MTOR	416.259	-0.570083	0.396849	-1.43652	0.150853	0.999878	0
UBIAD1	79.224	-0.603899	0.357824	-1.6877	0.0914694	0.999878	0
DISP3	33.6835	0.271781	0.369685	0.735168	0.462237	0.999878	0
FBXO2	253.662	0.166423	0.196694	0.846098	0.397498	0.999878	0
FBXO44	521.95	0.043616	0.140484	0.310468	0.756205	0.999878	0
FBXO6	10.7278	0.536109	0.452974	1.18353	0.236598	0.999878	0
MAD2L2	74.8039	0.178355	0.215725	0.826773	0.408366	0.999878	0
DRAXIN	108.016	0.554163	0.283509	1.95465	0.050624	0.999878	0
MTHFR	195.33	-0.152453	0.190058	-0.802141	0.422472	0.999878	0
CLCN6	288.271	-0.277584	0.2275	-1.22015	0.222409	0.999878	0
KIAA2013	83.75	-0.145273	0.265932	-0.54628	0.584874	0.999878	0
PLOD1	87.1302	0.0149868	0.282737	0.0530061	0.957727	0.999878	0
MFN2	577.975	-0.0651567	0.149591	-0.435565	0.663152	0.999878	0
MIIP	66.9237	-0.126014	0.286887	-0.439247	0.660483	0.999878	0
VPS13D	445.37	-0.2433	0.228449	-1.06501	0.286871	0.999878	0
DHRS3	38.7501	0.210806	0.476697	0.442223	0.658328	0.999878	0
PRDM2	372.496	-0.154845	0.151945	-1.01908	0.308163	0.999878	0
KAZN	244.539	0.123775	0.15846	0.781113	0.434736	0.999878	0
LOC107985467	9.56008	0.354327	0.80438	0.440497	0.659577	0.999878	0
TMEM51-AS1	26.6555	0.04885	0.376483	0.129754	0.896761	0.999878	0
TMEM51	16.8385	0.560492	0.426428	1.31439	0.188716	0.999878	0
EFHD2	43.8171	-0.0451968	0.338058	-0.133695	0.893644	0.999878	0
CASP9	54.8009	0.170896	0.253725	0.673548	0.500599	0.999878	0
DNAJC16	146.601	-0.466693	0.338989	-1.37672	0.168598	0.999878	0
DDI2	120.242	-0.194877	0.333692	-0.584003	0.559218	0.999878	0
PLEKHM2	325.611	-0.0700289	0.170719	-0.410199	0.68166	0.999878	0
SLC25A34	7.25283	0.102927	0.668838	0.15389	0.877697	0.999878	0
FBLIM1	80.87	-0.0167057	0.29437	-0.0567507	0.954744	0.999878	0
SPEN-AS1	33.4615	0.00985896	0.369757	0.0266633	0.978728	0.999878	0
SPEN	381.198	-0.344594	0.280497	-1.22851	0.219255	0.999878	0
ZBTB17	121.572	0.161648	0.197432	0.818754	0.412927	0.999878	0
FAM131C	36.3165	-0.217476	0.379362	-0.573268	0.566463	0.999878	0
CROCCP3	2.23237	0.799668	1.22051	0.655191	0.512345	0.999878	0
NBPF1	4.73539	0.143844	0.684485	0.210149	0.833551	0.999878	0
LOC124900584	6.65847	-0.51716	0.620743	-0.833131	0.404771	0.999878	0
ARHGEF10L	498.816	0.0148222	0.155055	0.0955933	0.923844	0.999878	0
IGSF21	151.455	0.0338023	0.318368	0.106174	0.915444	0.999878	0
ALDH4A1	73.366	-0.104321	0.323311	-0.322666	0.746948	0.999878	0
IFFO2	212.971	-0.181894	0.170757	-1.06522	0.286777	0.999878	0
UBR4	1797.03	-0.464916	0.242976	-1.91342	0.0556942	0.999878	0
EMC1	324.382	-0.671562	0.546333	-1.22922	0.21899	0.999878	0
MRTO4	107.956	-0.114843	0.205337	-0.559288	0.575965	0.999878	0
LOC100506730	18.1131	-0.0357786	0.402717	-0.0888431	0.929207	0.999878	0
AKR7A2	104.633	0.448616	0.460131	0.974975	0.329573	0.999878	0
SLC66A1	93.6087	-0.219628	0.210465	-1.04354	0.2967	0.999878	0
CAPZB	469.415	0.0137155	0.164547	0.0833529	0.933571	0.999878	0
MICOS10	274.577	0.287938	0.398618	0.722341	0.470085	0.999878	0
HTR6	15.6395	-0.0925395	0.431958	-0.214233	0.830366	0.999878	0
OTUD3	84.9556	-0.235005	0.33094	-0.710114	0.477633	0.999878	0
UBXN10	19.5161	-0.254735	0.365122	-0.697672	0.485383	0.999878	0
VWA5B1	3.42275	-0.159161	1.13782	-0.139883	0.888753	0.999878	0
CAMK2N1	1001.6	-0.0198782	0.213136	-0.0932653	0.925693	0.999878	0
MUL1	133.548	-0.2172	0.187973	-1.15549	0.247892	0.999878	0
FAM43B	90.1934	-0.084805	0.299167	-0.283471	0.776816	0.999878	0
PINK1	809.378	0.00193645	0.159182	0.012165	0.990294	0.999878	0
PINK1-AS	22.1472	-0.0600935	0.373213	-0.161017	0.87208	0.999878	0
DDOST	261.837	-0.13923	0.164664	-0.845541	0.397809	0.999878	0
KIF17	25.3182	-0.0820465	0.336377	-0.243912	0.807299	0.999878	0
SH2D5	8.02007	-0.162064	0.717585	-0.225846	0.821321	0.999878	0
HP1BP3	349.814	-0.21732	0.221131	-0.982769	0.325721	0.999878	0
EIF4G3	973.397	-0.235425	0.189514	-1.24226	0.214142	0.999878	0
ECE1	123.817	-0.258698	0.202686	-1.27635	0.201832	0.999878	0
NBPF3	14.7381	0.317763	0.460591	0.689902	0.490256	0.999878	0
RAP1GAP	510.038	0.0781325	0.150978	0.517509	0.604801	0.999878	0
USP48	327.343	-0.0120388	0.145858	-0.0825376	0.934219	0.999878	0
HSPG2	15.4202	-0.386681	0.566586	-0.682475	0.494938	0.999878	0
LINC00339	43.6384	0.105421	0.309623	0.340483	0.733493	0.999878	0
CDC42	2048.89	0.592777	0.365931	1.61991	0.105251	0.999878	0
WNT4	192.229	-0.147799	0.216932	-0.681315	0.495672	0.999878	0
ZBTB40	95.9428	-0.616075	0.30508	-2.01939	0.0434467	0.999878	0
EPHA8	51.1748	0.211737	0.31114	0.680521	0.496175	0.999878	0
EPHB2	298.826	-0.322975	0.234749	-1.37583	0.168873	0.999878	0
KDM1A	528.995	-0.0583503	0.163141	-0.357667	0.720592	0.999878	0
LUZP1	408.046	-0.205375	0.229687	-0.894152	0.37124	0.999878	0
HTR1D	3.33331	-2.43171	1.65068	-1.47316	0.140708	0.999878	0
RPL11	393.724	0.207282	0.149014	1.39102	0.164219	0.999878	0
ELOA	166.973	0.0877996	0.257684	0.340726	0.73331	0.999878	0
PITHD1	307.484	0.140309	0.283952	0.49413	0.621214	0.999878	0
LYPLA2	544.834	0.515338	0.349589	1.47413	0.140448	0.999878	0
GALE	107.193	0.0411908	0.336311	0.122478	0.90252	0.999878	0
HMGCL	54.003	0.603543	0.552736	1.09192	0.274869	0.999878	0
FUCA1	93.8741	-0.113699	0.337625	-0.336762	0.736296	0.999878	0
PNRC2	132.032	0.807384	0.547414	1.47491	0.140238	0.999878	0
SRSF10	241.24	-0.14109	0.208198	-0.677671	0.497981	0.999878	0
IFNLR1	15.5481	0.0274366	0.419651	0.0653796	0.947872	0.999878	0
STPG1	109.827	0.0348896	0.245599	0.142059	0.887033	0.999878	0
NIPAL3	796.509	-0.169561	0.133856	-1.26674	0.205247	0.999878	0
RCAN3	510.471	-0.461565	0.327979	-1.4073	0.159338	0.999878	0
NCMAP	76.9963	-0.0177753	0.352381	-0.0504435	0.959769	0.999878	0
SRRM1	443.497	0.244356	0.182449	1.33931	0.180469	0.999878	0
CLIC4	152.872	0.431509	0.353401	1.22102	0.22208	0.999878	0
SYF2	59.9514	0.252172	0.261898	0.962863	0.335616	0.999878	0
LOC124903881	3.63055	0.0659392	0.806278	0.0817823	0.93482	0.999878	0
RSRP1	198.069	-0.0914099	0.224841	-0.406553	0.684336	0.999878	0
TMEM50A	238.974	-0.106397	0.168436	-0.631675	0.527599	0.999878	0
RHCE	6.73432	-0.0822508	0.726667	-0.113189	0.909881	0.999878	0
MACO1	241.978	-0.101891	0.191563	-0.531894	0.5948	0.999878	0
MAN1C1	167.462	0.118657	0.202494	0.585979	0.55789	0.999878	0
SELENON	219.121	-0.192826	0.233432	-0.826048	0.408777	0.999878	0
MTFR1L	372.854	-0.0110096	0.146395	-0.0752051	0.940052	0.999878	0
PAQR7	111.034	0.329658	0.328354	1.00397	0.315393	0.999878	0
STMN1	1970.13	0.312213	0.178432	1.74976	0.0801593	0.999878	0
PAFAH2	11.9174	-0.352031	0.462628	-0.760939	0.446694	0.999878	0
EXTL1	49.9503	-0.244854	0.372153	-0.65794	0.510576	0.999878	0
PDIK1L	61.0749	0.138461	0.26441	0.523658	0.600516	0.999878	0
ZNF593	26.5375	0.0302677	0.366019	0.0826942	0.934095	0.999878	0
CNKSR1	15.6758	-0.680853	0.497912	-1.36742	0.171495	0.999878	0
CEP85	46.9243	-0.0676235	0.287969	-0.234829	0.814341	0.999878	0
SH3BGRL3	282.686	0.220213	0.185406	1.18774	0.234938	0.999878	0
UBXN11	36.4407	0.161157	0.299441	0.538194	0.590443	0.999878	0
DHDDS	180.602	0.00919867	0.167254	0.0549983	0.95614	0.999878	0
HMGN2	107.704	0.151857	0.215917	0.70331	0.481862	0.999878	0
ARID1A	607.271	-0.189926	0.279576	-0.679336	0.496925	0.999878	0
PIGV	49.714	0.0225439	0.333291	0.0676402	0.946072	0.999878	0
ZDHHC18	202.647	0.0421905	0.183568	0.229836	0.818219	0.999878	0
GPN2	87.8149	-0.0405373	0.240145	-0.168804	0.865951	0.999878	0
GPATCH3	36.4349	-0.18504	0.323907	-0.571275	0.567813	0.999878	0
NUDC	563.423	0.3039	0.282071	1.07739	0.281306	0.999878	0
TRNP1	229.248	-0.0248132	0.211007	-0.117594	0.906389	0.999878	0
SLC9A1	207.868	-0.0369185	0.179052	-0.206189	0.836643	0.999878	0
WDTC1	400.135	-0.0206211	0.147123	-0.140162	0.888532	0.999878	0
TMEM222	168.58	-0.0304909	0.198853	-0.153334	0.878135	0.999878	0
ACTG1P20	8.69915	0.0378156	0.491403	0.0769543	0.93866	0.999878	0
MAP3K6	68.5432	0.0318055	0.526784	0.0603769	0.951855	0.999878	0
GPR3	21.0469	0.480053	0.422025	1.1375	0.25533	0.999878	0
WASF2	229.029	0.863489	0.407648	2.11822	0.0341565	0.999878	0
AHDC1	212.461	-0.140921	0.238136	-0.591768	0.554006	0.999878	0
IFI6	75.9056	0.562202	0.36519	1.53948	0.123688	0.999878	0
FAM76A	24.5237	-0.250925	0.416254	-0.602817	0.54663	0.999878	0
STX12	724.011	0.144618	0.153441	0.942501	0.345936	0.999878	0
PPP1R8	143.191	0.092826	0.225403	0.411823	0.680469	0.999878	0
THEMIS2	3.62821	0.510733	0.781548	0.653488	0.513442	0.999878	0
RPA2	67.755	0.260934	0.2875	0.907598	0.364091	0.999878	0
XKR8	2.96249	-0.268492	0.950058	-0.282606	0.777479	0.999878	0
EYA3	97.4621	-0.0751907	0.219928	-0.341888	0.732435	0.999878	0
DNAJC8	266.547	0.127597	0.196254	0.650162	0.515588	0.999878	0
PHACTR4	119.217	0.260821	0.280539	0.929714	0.352519	0.999878	0
SNHG3	51.6629	0.00935439	0.309431	0.030231	0.975883	0.999878	0
RCC1	27.8407	-0.0933546	0.312136	-0.299083	0.764876	0.999878	0
TRNAU1AP	48.0077	0.46418	0.273856	1.69498	0.0900791	0.999878	0
SNHG12	17.2484	0.476225	0.526249	0.904942	0.365496	0.999878	0
TAF12	38.6269	-0.104263	0.394941	-0.263995	0.791783	0.999878	0
GMEB1	64.1528	0.159787	0.334897	0.477123	0.633275	0.999878	0
YTHDF2	272.591	0.0787651	0.172614	0.456308	0.648169	0.999878	0
OPRD1	12.9542	-1.05064	0.656711	-1.59985	0.109632	0.999878	0
EPB41	301.129	-0.0570847	0.168992	-0.337796	0.735517	0.999878	0
SRSF4	253.788	0.108824	0.194077	0.560725	0.574985	0.999878	0
MECR	63.4147	-0.00956448	0.276538	-0.0345865	0.972409	0.999878	0
PTPRU	205.691	0.572219	0.488976	1.17024	0.241904	0.999878	0
LAPTM5	12.7993	0.819745	0.488112	1.67942	0.0930702	0.999878	0
SDC3	1644.15	-0.0942252	0.151057	-0.623773	0.532777	0.999878	0
PUM1	365.374	-0.165525	0.168675	-0.981324	0.326433	0.999878	0
NKAIN1	410.119	-0.214249	0.257866	-0.830853	0.406057	0.999878	0
SNRNP40	73.9766	-0.296314	0.23885	-1.24059	0.214759	0.999878	0
ZCCHC17	199.682	-0.0138154	0.262322	-0.0526659	0.957998	0.999878	0
FABP3	28.4774	0.280049	0.383694	0.729876	0.465466	0.999878	0
SERINC2	33.3353	0.504769	0.28619	1.76375	0.0777735	0.999878	0
HCRTR1	108.078	0.19113	0.276117	0.692209	0.488806	0.999878	0
PEF1	235.109	0.243757	0.254825	0.956568	0.338785	0.999878	0
COL16A1	22.9789	0.334533	0.463701	0.721442	0.470638	0.999878	0
ADGRB2	636.05	-0.203358	0.263275	-0.772416	0.439868	0.999878	0
PTP4A2	521.363	0.0421627	0.180437	0.233669	0.815242	0.999878	0
KHDRBS1	464.606	0.125917	0.143579	0.876986	0.380494	0.999878	0
TMEM39B	48.7841	-0.303637	0.330062	-0.919939	0.357605	0.999878	0
KPNA6	460.294	-0.190845	0.241995	-0.788632	0.430327	0.999878	0
TXLNA	113.658	-0.00476277	0.263205	-0.0180953	0.985563	0.999878	0
CCDC28B	97.2849	-0.133297	0.229176	-0.581636	0.560812	0.999878	0
IQCC	19.1176	0.0782908	0.422168	0.185449	0.852877	0.999878	0
TMEM234	38.5924	-0.150292	0.263583	-0.570188	0.56855	0.999878	0
EIF3I	314.93	0.225625	0.160687	1.40412	0.160283	0.999878	0
MTMR9LP	3.92153	0.754722	0.754752	0.99996	0.31733	0.999878	0
HDAC1	30.8418	0.101726	0.426139	0.238716	0.811326	0.999878	0
MARCKSL1	1529.72	0.0600438	0.128619	0.466836	0.640617	0.999878	0
LOC124903933	23.0788	-0.170746	0.384873	-0.443642	0.657302	0.999878	0
BSDC1	331.286	0.0813679	0.156705	0.519242	0.603592	0.999878	0
ZBTB8B	47.9016	-0.682749	0.337582	-2.02247	0.0431279	0.999878	0
ZBTB8A	72.3057	0.150474	0.2493	0.603587	0.546119	0.999878	0
ZBTB8OS	49.5746	-0.453518	0.301716	-1.50313	0.132806	0.999878	0
RBBP4	547.392	0.110182	0.182045	0.605249	0.545014	0.999878	0
SYNC	27.8521	0.973896	0.679315	1.43364	0.151674	0.999878	0
NHSL3	316.073	-0.068573	0.17971	-0.381576	0.702776	0.999878	0
YARS1	690.804	0.160532	0.135912	1.18114	0.237546	0.999878	0
S100PBP	150.914	-0.34209	0.307128	-1.11383	0.26535	0.999878	0
FNDC5	327.543	-0.672498	0.393837	-1.70756	0.0877186	0.999878	0
HPCA	306.567	0.233226	0.253895	0.918594	0.358308	0.999878	0
TMEM54	64.4085	0.16898	0.267954	0.63063	0.528282	0.999878	0
RNF19B	336.509	0.158975	0.199607	0.79644	0.425776	0.999878	0
LOC107984936	41.8537	-0.389029	0.74936	-0.519149	0.603657	0.999878	0
AK2	271.606	0.513541	0.343863	1.49345	0.13532	0.999878	0
AZIN2	66.6986	-0.0270968	0.335266	-0.0808216	0.935584	0.999878	0
ZNF362	225.91	-0.415331	0.39125	-1.06155	0.288441	0.999878	0
TRIM62	92.9744	-0.358429	0.438868	-0.816714	0.414092	0.999878	0
PHC2	199.18	0.0770263	0.17915	0.429955	0.667229	0.999878	0
ZSCAN20	33.9821	-0.302261	0.299585	-1.00893	0.313007	0.999878	0
CSMD2	380.847	-0.396692	0.374249	-1.05997	0.28916	0.999878	0
SMIM12	139.04	-0.0443783	0.262891	-0.168808	0.865947	0.999878	0
DLGAP3	268.897	-0.266668	0.276897	-0.96306	0.335517	0.999878	0
ZMYM6	87.2848	-0.0685134	0.31596	-0.216842	0.828331	0.999878	0
ZMYM1	30.8522	-0.3166	0.376732	-0.840386	0.400692	0.999878	0
SFPQ	779.781	-0.251467	0.224214	-1.12155	0.262054	0.999878	0
ZMYM4	436.315	0.1122	0.13855	0.809811	0.418049	0.999878	0
KIAA0319L	328.613	-0.139698	0.160432	-0.870759	0.383886	0.999878	0
NCDN	774.509	-0.0660455	0.198906	-0.332044	0.739856	0.999878	0
TFAP2E	9.61024	-0.281849	0.511567	-0.550953	0.581666	0.999878	0
PSMB2	481.019	0.310432	0.244535	1.26948	0.204271	0.999878	0
C1orf216	551.614	0.175054	0.150397	1.16395	0.244445	0.999878	0
CLSPN	13.581	-0.500171	0.413709	-1.20899	0.226666	0.999878	0
AGO4	150.422	0.0588685	0.245378	0.23991	0.8104	0.999878	0
AGO1	216.204	-0.0707708	0.163894	-0.431807	0.665882	0.999878	0
AGO3	145.252	0.100033	0.256968	0.389283	0.697067	0.999878	0
ADPRS	77.669	-0.120341	0.245361	-0.490464	0.623806	0.999878	0
COL8A2	4.73689	0.909109	0.695364	1.30739	0.191082	0.999878	0
TRAPPC3	139.984	0.0212529	0.276769	0.0767894	0.938791	0.999878	0
MAP7D1	1218.61	0.0944599	0.136263	0.693218	0.488173	0.999878	0
THRAP3	428.994	0.132965	0.172521	0.770718	0.440874	0.999878	0
SH3D21	76.2958	-0.17521	0.494394	-0.354393	0.723044	0.999878	0
STK40	239.508	-0.0522438	0.21144	-0.247086	0.804842	0.999878	0
LSM10	103.517	0.234513	0.211876	1.10684	0.268364	0.999878	0
OSCP1	20.0865	-0.128142	0.356645	-0.359298	0.719373	0.999878	0
MRPS15	143.793	0.196744	0.204517	0.961993	0.336053	0.999878	0
GRIK3	162.385	-0.416255	0.323405	-1.2871	0.198058	0.999878	0
MEAF6	483.664	0.244848	0.204377	1.19802	0.230909	0.999878	0
SNIP1	36.091	0.0453	0.292489	0.154878	0.876918	0.999878	0
DNALI1	42.1566	0.00175702	0.258393	0.00679982	0.994575	0.999878	0
GNL2	171.087	0.369726	0.307277	1.20323	0.228886	0.999878	0
AIRIM	44.5738	-0.143486	0.336246	-0.42673	0.669576	0.999878	0
EPHA10	169.995	0.0513168	0.190186	0.269824	0.787295	0.999878	0
MANEAL	303.357	-0.138868	0.179526	-0.773527	0.439211	0.999878	0
YRDC	62.0768	0.349524	0.312874	1.11714	0.263935	0.999878	0
C1orf122	148.825	0.172719	0.211713	0.815819	0.414604	0.999878	0
MTF1	43.1564	-0.186193	0.304372	-0.611729	0.540717	0.999878	0
INPP5B	41.7053	-0.215463	0.509847	-0.422602	0.672585	0.999878	0
SF3A3	488.466	0.274377	0.224234	1.22362	0.221096	0.999878	0
FHL3	46.4562	0.284688	0.350253	0.812808	0.416328	0.999878	0
UTP11	114.402	-0.00194414	0.229169	-0.00848343	0.993231	0.999878	0
POU3F1	93.1197	-0.160436	0.366498	-0.437754	0.661565	0.999878	0
MIR3659HG	15.7097	-0.859074	0.395358	-2.1729	0.0297878	0.999878	0
RRAGC	159.277	0.421392	0.27004	1.56048	0.118647	0.999878	0
RRAGC-DT	4.1925	0.746455	0.699326	1.06739	0.285795	0.999878	0
AKIRIN1	560.337	0.193792	0.171808	1.12795	0.259339	0.999878	0
NDUFS5	326.315	0.106989	0.189154	0.565618	0.571653	0.999878	0
MACF1	2270.24	-0.0580215	0.124449	-0.466225	0.641054	0.999878	0
BMP8A	39.1465	-0.0426793	0.479707	-0.0889696	0.929106	0.999878	0
PPIEL	31.8813	-0.416263	0.369443	-1.12673	0.259856	0.999878	0
PABPC4	365.021	-0.115193	0.196176	-0.587193	0.557074	0.999878	0
NT5C1A	59.5696	-0.61849	0.333576	-1.85412	0.0637218	0.999878	0
HPCAL4	790.279	-0.0631872	0.169063	-0.37375	0.708591	0.999878	0
PPIE	75.6339	-0.379191	0.217154	-1.74618	0.0807791	0.999878	0
BMP8B	9.96046	0.154034	0.537209	0.286729	0.77432	0.999878	0
TRIT1	63.1013	-0.113812	0.237094	-0.480031	0.631206	0.999878	0
MYCL	16.7053	0.562444	0.414474	1.35701	0.174779	0.999878	0
MFSD2A	16.057	-0.069963	0.451121	-0.155087	0.876753	0.999878	0
CAP1	1214.76	0.558881	0.350282	1.59552	0.110596	0.999878	0
PPT1	258.596	-0.0420926	0.193956	-0.217021	0.828192	0.999878	0
RLF	159.097	0.0399615	0.187795	0.212793	0.831489	0.999878	0
ZMPSTE24	151.105	-0.210185	0.209077	-1.0053	0.314754	0.999878	0
COL9A2	4.98109	-0.167461	0.698503	-0.239742	0.81053	0.999878	0
SMAP2	473.445	-0.167253	0.230759	-0.724796	0.468577	0.999878	0
ZFP69B	25.2986	-0.217079	0.458066	-0.473904	0.635569	0.999878	0
ZFP69	33.2095	-0.0708975	0.308046	-0.230153	0.817973	0.999878	0
EXO5-DT	9.31721	-0.021258	0.595204	-0.0357155	0.971509	0.999878	0
EXO5	35.0467	-0.101394	0.327512	-0.309588	0.756874	0.999878	0
ZNF684	6.83539	0.0250449	0.542187	0.0461924	0.963157	0.999878	0
RIMS3	487.194	-0.310363	0.24493	-1.26715	0.2051	0.999878	0
NFYC-AS1	17.8961	-0.788756	0.451537	-1.74683	0.0806677	0.999878	0
NFYC	168.478	-0.315851	0.178717	-1.76732	0.0771742	0.999878	0
KCNQ4	18.3048	0.0239951	0.485283	0.0494456	0.960564	0.999878	0
CITED4	9.51215	-0.705188	0.698006	-1.01029	0.312357	0.999878	0
CTPS1	213.757	-0.200715	0.211088	-0.950859	0.341676	0.999878	0
SCMH1	229.919	0.156832	0.184607	0.849544	0.395579	0.999878	0
HIVEP3	212.635	-0.264283	0.181667	-1.45477	0.145733	0.999878	0
FOXJ3	226.464	0.0629798	0.171682	0.36684	0.713738	0.999878	0
RIMKLA	343.772	-0.399998	0.320044	-1.24982	0.211364	0.999878	0
CCDC30	37.7878	-0.027301	0.327602	-0.083336	0.933584	0.999878	0
PPCS	114.88	0.180045	0.23815	0.756016	0.44964	0.999878	0
PPIH	74.9411	0.720681	0.320986	2.24521	0.0247544	0.999878	0
YBX1	5133.92	0.688582	0.33451	2.05848	0.039544	0.999878	0
P3H1	48.307	-0.265687	0.266302	-0.997692	0.318429	0.999878	0
C1orf50	74.3524	0.0949386	0.250976	0.378277	0.705225	0.999878	0
SVBP	83.5401	0.495526	0.334138	1.483	0.138075	0.999878	0
ERMAP	15.0671	-0.503249	0.460001	-1.09402	0.273947	0.999878	0
ZNF691	15.2551	0.113841	0.482921	0.235734	0.813639	0.999878	0
SLC2A1	71.5287	0.558774	0.256842	2.17556	0.0295883	0.999878	0
EBNA1BP2	163.744	0.17732	0.246044	0.720682	0.471105	0.999878	0
CFAP57	14.3619	1.38643	0.718374	1.92995	0.0536128	0.999878	0
ELOVL1	14.5033	0.215889	0.547675	0.394193	0.693439	0.999878	0
LOC112268225	7.97356	-0.159099	0.77705	-0.204748	0.837769	0.999878	0
MED8	161.727	-0.0232949	0.194729	-0.119628	0.904778	0.999878	0
SZT2	185.743	-0.218327	0.21172	-1.03121	0.302444	0.999878	0
HYI	163.95	0.575682	0.570809	1.00854	0.313197	0.999878	0
PTPRF	898.708	-0.199206	0.214383	-0.929206	0.352782	0.999878	0
KDM4A	215.851	-0.120368	0.160048	-0.752078	0.452004	0.999878	0
ST3GAL3	136.161	0.0742614	0.20982	0.35393	0.723391	0.999878	0
LINC02918	7.68433	0.430161	0.533349	0.806529	0.419938	0.999878	0
IPO13	222.656	-0.169687	0.210209	-0.807232	0.419533	0.999878	0
DPH2	49.2862	-0.0280119	0.251782	-0.111255	0.911414	0.999878	0
ATP6V0B	682.139	0.120724	0.13988	0.863055	0.388107	0.999878	0
B4GALT2	329.765	0.167492	0.168722	0.992705	0.320854	0.999878	0
CCDC24	47.7826	-0.0970361	0.288273	-0.336612	0.73641	0.999878	0
SLC6A9	65.787	-0.164402	0.321006	-0.512145	0.60855	0.999878	0
DMAP1	112.866	0.178141	0.300762	0.592299	0.553651	0.999878	0
ERI3	294.453	-0.0792706	0.159597	-0.496691	0.619407	0.999878	0
RNF220	304.611	-0.0834327	0.164015	-0.508691	0.610969	0.999878	0
LOC107984950	10.1196	-0.490906	0.47256	-1.03882	0.298887	0.999878	0
TMEM53	63.8864	0.390002	0.480382	0.811858	0.416873	0.999878	0
ARMH1	10.4182	-0.29406	0.735868	-0.39961	0.689444	0.999878	0
RPS8	619.497	0.194925	0.139933	1.39299	0.163622	0.999878	0
BEST4	10.5973	-0.816696	0.502662	-1.62474	0.104218	0.999878	0
PLK3	74.3879	-0.13999	0.325559	-0.429998	0.667197	0.999878	0
PTCH2	43.1792	-0.442813	0.422282	-1.04862	0.294353	0.999878	0
EIF2B3	100.12	0.00699669	0.223009	0.031374	0.974971	0.999878	0
HECTD3	188.356	-0.0799144	0.18587	-0.429948	0.667234	0.999878	0
UROD	113.524	-0.148457	0.202499	-0.733126	0.463481	0.999878	0
ZSWIM5	123.477	-0.538917	0.387937	-1.38919	0.164775	0.999878	0
MUTYH	18.7466	-0.129866	0.356989	-0.363783	0.71602	0.999878	0
TOE1	36.4567	0.0792743	0.276039	0.287185	0.773971	0.999878	0
MMACHC	27.2724	0.0735128	0.326838	0.224921	0.822041	0.999878	0
PRDX1	312.244	-0.0668519	0.155268	-0.430559	0.666789	0.999878	0
AKR1A1	120.685	0.00465852	0.209794	0.0222052	0.982284	0.999878	0
NASP	185.972	0.121311	0.185683	0.653323	0.513548	0.999878	0
CCDC17	3.4866	-0.0678085	0.886429	-0.0764962	0.939024	0.999878	0
GPBP1L1	118.173	-0.252318	0.39313	-0.641817	0.520992	0.999878	0
TMEM69	40.3437	-0.172011	0.37076	-0.463942	0.64269	0.999878	0
IPP	33.8889	-0.262997	0.440399	-0.597179	0.550388	0.999878	0
MAST2	643.416	-0.0131341	0.135729	-0.0967671	0.922911	0.999878	0
PIK3R3	34.1565	-0.310293	0.348818	-0.889557	0.373704	0.999878	0
POMGNT1	275.125	0.284965	0.315485	0.903259	0.366389	0.999878	0
LURAP1	9.18268	0.200725	0.610028	0.329042	0.742124	0.999878	0
LRRC41	307.908	0.0147149	0.153456	0.0958896	0.923608	0.999878	0
UQCRH	456.82	0.0647526	0.198951	0.32547	0.744826	0.999878	0
NSUN4	60.2595	-0.01037	0.237376	-0.0436859	0.965155	0.999878	0
FAAH	138.255	-0.0291699	0.214209	-0.136175	0.891683	0.999878	0
MKNK1	83.1477	-0.134517	0.245	-0.549047	0.582973	0.999878	0
MOB3C	21.252	0.786776	0.629232	1.25037	0.211163	0.999878	0
ATPAF1	221.667	0.27397	0.308456	0.888198	0.374434	0.999878	0
EFCAB14	90.6384	0.108291	0.218057	0.496618	0.619459	0.999878	0
CYP4A11	26.2031	0.946601	0.587461	1.61134	0.107105	0.999878	0
CYP4X1	101.234	-0.235671	0.230012	-1.0246	0.305551	0.999878	0
STIL	4.63414	0.152699	0.794283	0.192247	0.847549	0.999878	0
CMPK1	380.252	0.192239	0.178661	1.076	0.281929	0.999878	0
SPATA6	76.788	0.449489	0.487561	0.921913	0.356574	0.999878	0
AGBL4	25.1558	-0.330035	0.443892	-0.743504	0.457177	0.999878	0
BEND5	88.1006	0.71162	0.468456	1.51907	0.128744	0.999878	0
ELAVL4	1230.2	0.15417	0.143505	1.07432	0.282678	0.999878	0
FAF1	328.371	-0.011225	0.157632	-0.07121	0.943231	0.999878	0
CDKN2C	8.92453	-0.609129	0.689548	-0.883374	0.377034	0.999878	0
RNF11	2920.24	0.77765	0.439817	1.76812	0.0770405	0.999878	0
TTC39A	84.2828	0.141921	0.243305	0.583306	0.559687	0.999878	0
EPS15	619.724	0.246272	0.190783	1.29085	0.196756	0.999878	0
OSBPL9	539.357	0.498523	0.401911	1.24038	0.214835	0.999878	0
NRDC	815.965	0.184572	0.185726	0.993788	0.320326	0.999878	0
RAB3B	1485.69	-0.368009	0.287776	-1.27881	0.200966	0.999878	0
TXNDC12	115.565	0.480968	0.342627	1.40377	0.160388	0.999878	0
BTF3L4	290.494	-0.0259416	0.181112	-0.143235	0.886104	0.999878	0
ZFYVE9	561.988	0.322572	0.319983	1.00809	0.313411	0.999878	0
CC2D1B	84.6221	-0.334945	0.335793	-0.997473	0.318535	0.999878	0
PRPF38A	176.477	0.0569442	0.218829	0.260222	0.794692	0.999878	0
TUT4	217.685	-0.0600903	0.174209	-0.344933	0.730145	0.999878	0
GPX7	4.07278	0.166359	0.752953	0.220943	0.825137	0.999878	0
COA7	240.185	-0.224892	0.164042	-1.37094	0.170393	0.999878	0
ZYG11B	553.672	-0.0153809	0.147979	-0.10394	0.917217	0.999878	0
ECHDC2	15.5293	0.433376	0.462888	0.936244	0.349148	0.999878	0
SCP2	230.245	0.36265	0.255242	1.42081	0.155372	0.999878	0
CPT2	63.0861	0.728189	0.475329	1.53197	0.12553	0.999878	0
CZIB	67.8506	-0.0246242	0.329324	-0.0747719	0.940396	0.999878	0
MAGOH	130.474	1.07848	0.726938	1.48359	0.137917	0.999878	0
LRP8	413.464	-0.0264659	0.167932	-0.157599	0.874773	0.999878	0
LRP8-DT	8.54745	-0.213143	0.769883	-0.276852	0.781894	0.999878	0
GLIS1	3.73159	-0.520627	0.888989	-0.585639	0.558118	0.999878	0
NDC1	82.7709	0.0118002	0.22082	0.0534381	0.957383	0.999878	0
YIPF1	156.3	0.182576	0.208432	0.87595	0.381057	0.999878	0
IFT25	51.7572	0.491547	0.355249	1.38367	0.166459	0.999878	0
LRRC42	33.82	0.0893967	0.308435	0.28984	0.771939	0.999878	0
TMEM59	698.075	-0.0235302	0.149056	-0.157862	0.874566	0.999878	0
TCEANC2	36.96	0.170784	0.431819	0.3955	0.692474	0.999878	0
CYB5RL	18.1882	-0.539412	0.463014	-1.165	0.244019	0.999878	0
MRPL37	167.14	-0.226436	0.21326	-1.06179	0.288332	0.999878	0
SSBP3	6113.14	0.671547	0.435437	1.54224	0.123016	0.999878	0
PARS2	12.4978	-0.571933	0.414935	-1.37837	0.16809	0.999878	0
DHCR24	582.002	-0.182006	0.293506	-0.62011	0.535185	0.999878	0
USP24	500.804	-0.0752956	0.153517	-0.490471	0.623801	0.999878	0
LOC100507634	10.1111	-1.28048	0.931317	-1.37491	0.169159	0.999878	0
PLPP3	8.20314	1.07148	0.53455	2.00445	0.0450223	0.999878	0
PRKAA2	240.653	0.0038283	0.207687	0.0184331	0.985293	0.999878	0
DAB1	83.5803	0.0699264	0.478685	0.14608	0.883858	0.999878	0
MYSM1	163.214	-0.145161	0.23142	-0.627264	0.530486	0.999878	0
JUN	593.061	0.356101	0.212545	1.67541	0.0938536	0.999878	0
FGGY-DT	17.7388	0.222333	0.469784	0.473265	0.636024	0.999878	0
FGGY	15.561	-0.75747	0.418524	-1.80986	0.0703174	0.999878	0
HOOK1	50.1407	-0.287935	0.380731	-0.756271	0.449487	0.999878	0
NFIA	40.507	0.0770102	0.405432	0.189946	0.849351	0.999878	0
TM2D1	61.2636	0.122882	0.24082	0.510265	0.609866	0.999878	0
PATJ	56.159	-0.0778339	0.289808	-0.268571	0.78826	0.999878	0
KANK4	6.5904	-0.0306229	0.692559	-0.044217	0.964731	0.999878	0
USP1	75.6009	-0.0745388	0.212847	-0.350199	0.726189	0.999878	0
DOCK7	397.977	0.264261	0.327306	0.807381	0.419447	0.999878	0
DOCK7-DT	4.91702	0.201706	0.763349	0.264238	0.791597	0.999878	0
ATG4C	87.1786	0.809262	0.429916	1.88237	0.0597854	0.999878	0
FOXD3-AS1	13.0232	-1.54456	0.917248	-1.6839	0.0922005	0.999878	0
ALG6	24.9247	-0.152077	0.382064	-0.398041	0.6906	0.999878	0
ITGB3BP	7.53329	0.398486	0.543282	0.733479	0.463266	0.999878	0
EFCAB7	77.1605	0.271041	0.28005	0.967831	0.333129	0.999878	0
DLEU2L	3.91729	-0.530576	0.762906	-0.695467	0.486763	0.999878	0
PGM1	93.4176	-0.266993	0.275954	-0.967528	0.33328	0.999878	0
ROR1	65.9327	-0.00836853	0.326028	-0.0256681	0.979522	0.999878	0
CACHD1	186.107	-0.214587	0.174956	-1.22652	0.220003	0.999878	0
RAVER2	62.8892	-0.558209	0.246538	-2.26419	0.0235622	0.999878	0
JAK1	4233.31	-0.0686219	0.164497	-0.417161	0.676561	0.999878	0
AK4	292.936	-0.0658298	0.330561	-0.199146	0.842149	0.999878	0
DNAJC6	1974.59	-0.155353	0.166935	-0.930624	0.352048	0.999878	0
LOC102724416	9.97635	0.465837	0.593278	0.785192	0.432341	0.999878	0
LEPR	60.575	0.353276	0.298638	1.18296	0.236825	0.999878	0
LEPROT	89.8724	-0.162713	0.202443	-0.803747	0.421543	0.999878	0
PDE4B	560.527	0.133805	0.141694	0.944325	0.345003	0.999878	0
SGIP1	741.63	-0.0349239	0.139137	-0.251003	0.801812	0.999878	0
DYNLT5	17.3683	-0.111332	0.442059	-0.251849	0.801158	0.999878	0
DNAI4	15.6779	-0.175697	0.539763	-0.325508	0.744797	0.999878	0
MIER1	68.2617	0.0435808	0.29222	0.149137	0.881446	0.999878	0
SLC35D1	43.2087	0.0965345	0.295101	0.327124	0.743574	0.999878	0
IL12RB2	67.5606	-0.0885593	0.287024	-0.308544	0.757669	0.999878	0
SERBP1	1999.74	0.713921	0.43071	1.65755	0.0974091	0.999878	0
GADD45A	125.431	0.387731	0.283879	1.36583	0.171992	0.999878	0
GNG12	54.9862	0.333086	0.268475	1.24066	0.214732	0.999878	0
DIRAS3	39.4153	0.246566	0.649831	0.379431	0.704368	0.999878	0
WLS	58.0145	0.0951294	0.423826	0.224454	0.822404	0.999878	0
LRRC7	167.106	-0.197551	0.301402	-0.655441	0.512184	0.999878	0
LRRC40	364.134	-0.0422046	0.141751	-0.297738	0.765903	0.999878	0
SRSF11	511.181	0.0280975	0.164755	0.170541	0.864585	0.999878	0
ANKRD13C	341.844	0.0344649	0.18485	0.186448	0.852093	0.999878	0
ANKRD13C-DT	11.4697	0.137052	0.49148	0.278856	0.780355	0.999878	0
CTH	16.7387	0.0727058	0.539498	0.134766	0.892797	0.999878	0
PTGER3	182.023	0.109581	0.22449	0.488134	0.625455	0.999878	0
ZRANB2	544.29	0.316193	0.305016	1.03664	0.299901	0.999878	0
NEGR1	532.864	0.198092	0.157365	1.25881	0.2081	0.999878	0
LOC105378797	15.8649	-0.0392942	0.734868	-0.0534711	0.957357	0.999878	0
FPGT	16.1441	-0.900897	0.869784	-1.03577	0.300309	0.999878	0
ERICH3	23.0676	-0.33001	0.41199	-0.801015	0.423123	0.999878	0
CRYZ	34.2472	0.245613	0.297909	0.824458	0.40968	0.999878	0
TYW3	36.0983	-0.219954	0.37843	-0.581228	0.561087	0.999878	0
SLC44A5	296.445	-0.41814	0.20477	-2.042	0.0411516	0.999878	0
ACADM	108.358	-0.210714	0.225181	-0.935755	0.3494	0.999878	0
DLSTP1	233.958	1.13307	0.433904	2.61135	0.00901868	0.999878	0
RABGGTB	251.762	0.705853	0.439181	1.6072	0.10801	0.999878	0
MSH4	6.7887	-0.353845	0.724312	-0.488526	0.625178	0.999878	0
ST6GALNAC3	75.6141	0.222944	0.247946	0.899165	0.368565	0.999878	0
ST6GALNAC5	305.585	-0.0214382	0.23983	-0.0893892	0.928773	0.999878	0
PIGK	136.92	-0.0341677	0.215284	-0.15871	0.873898	0.999878	0
LOC105378808	21.8866	-0.465664	0.410379	-1.13472	0.256494	0.999878	0
AK5	140.37	-0.175427	0.220308	-0.796282	0.425868	0.999878	0
ZZZ3	136.57	0.00771272	0.243721	0.0316457	0.974755	0.999878	0
USP33	485.836	-0.270222	0.309581	-0.872866	0.382736	0.999878	0
MIGA1	216.262	-0.249117	0.262831	-0.947822	0.34322	0.999878	0
FUBP1	420.066	0.0103818	0.138925	0.0747296	0.94043	0.999878	0
DNAJB4	211.115	-0.0481058	0.263846	-0.182325	0.855328	0.999878	0
GIPC2	5.25712	0.494897	0.820107	0.603454	0.546207	0.999878	0
PTGFR	89.7222	0.350643	0.373436	0.938964	0.347749	0.999878	0
IFI44	25.9202	0.769962	0.460467	1.67213	0.0944977	0.999878	0
ADGRL2	371.691	-0.10458	0.201814	-0.518201	0.604318	0.999878	0
TTLL7	636.958	0.0237059	0.145221	0.16324	0.87033	0.999878	0
PRKACB	1142.04	-0.0677835	0.134157	-0.505254	0.61338	0.999878	0
RPF1	65.6422	-0.124789	0.294207	-0.424154	0.671453	0.999878	0
GNG5	26.199	0.486968	0.438371	1.11086	0.266629	0.999878	0
CTBS	12.5474	-0.235263	0.538877	-0.436581	0.662416	0.999878	0
SSX2IP	124.99	-0.0241338	0.259575	-0.0929741	0.925924	0.999878	0
DNAI3	7.32318	-0.303986	0.761481	-0.399203	0.689744	0.999878	0
SYDE2	36.0716	-0.254397	0.400849	-0.634646	0.525659	0.999878	0
C1orf52	184.744	-0.0352749	0.175063	-0.201498	0.840309	0.999878	0
BCL10	57.1635	-0.113101	0.28537	-0.396331	0.691861	0.999878	0
DDAH1	1152.64	0.367057	0.299364	1.22612	0.220152	0.999878	0
ZNHIT6	112.057	0.0399419	0.322403	0.123888	0.901404	0.999878	0
COL24A1	537.442	-0.497397	0.303236	-1.6403	0.100944	0.999878	0
ODF2L	223.12	-0.0696262	0.236143	-0.294848	0.76811	0.999878	0
CLCA4-AS1	8.11647	0.354371	0.56541	0.626751	0.530823	0.999878	0
SH3GLB1	1182.83	-0.112069	0.225467	-0.497051	0.619153	0.999878	0
SELENOF	357.503	0.334125	0.194219	1.72035	0.0853684	0.999878	0
HS2ST1	312.121	-0.0533336	0.19984	-0.266881	0.78956	0.999878	0
LMO4	755.507	0.358553	0.378114	0.948267	0.342993	0.999878	0
PKN2	76.8734	0.0246912	0.342833	0.0720209	0.942585	0.999878	0
GTF2B	85.0589	0.0266707	0.319326	0.0835219	0.933437	0.999878	0
KYAT3	99.4294	0.260213	0.253726	1.02557	0.305095	0.999878	0
RBMXL1	144.462	0.0492614	0.306151	0.160906	0.872168	0.999878	0
GBP3	10.7704	0.57768	0.740789	0.779817	0.435499	0.999878	0
GBP1	11.097	1.17342	0.474624	2.47232	0.013424	0.999878	0
GBP2	70.6799	0.789347	0.364193	2.16739	0.0302055	0.999878	0
LRRC8B	123.709	-0.126529	0.242045	-0.522748	0.60115	0.999878	0
LRRC8C	143.447	0.0505572	0.290722	0.173902	0.861942	0.999878	0
LRRC8C-DT	4.01689	-0.00476089	0.852661	-0.00558357	0.995545	0.999878	0
LRRC8D	240.677	0.0363049	0.243006	0.149399	0.881239	0.999878	0
GEMIN8P4	9.43266	-0.987026	0.593795	-1.66223	0.096466	0.999878	0
ZNF326	191.826	-0.530762	0.270737	-1.96043	0.0499451	0.999878	0
BARHL2	17.8985	-0.502505	0.529427	-0.94915	0.342544	0.999878	0
LINC02609	58.7213	-0.123894	0.354456	-0.349532	0.72669	0.999878	0
LINC01763	4.33674	1.00316	0.802703	1.24972	0.211401	0.999878	0
ZNF644	244.552	0.0553992	0.187537	0.295405	0.767685	0.999878	0
HFM1	17.7764	-0.979629	0.531036	-1.84475	0.065074	0.999878	0
CDC7	239.661	-0.116536	0.267009	-0.43645	0.66251	0.999878	0
TGFBR3	14.166	1.4263	0.710255	2.00815	0.0446274	0.999878	0
LOC124904218	24.6513	-0.0585012	0.334343	-0.174974	0.8611	0.999878	0
EPHX4	7.0816	0.116368	0.637827	0.182444	0.855234	0.999878	0
BTBD8	371.265	-0.184754	0.16928	-1.09142	0.27509	0.999878	0
GLMN	35.2367	0.376955	0.305979	1.23197	0.217962	0.999878	0
RPAP2	240.552	-0.164222	0.165324	-0.993335	0.320547	0.999878	0
EVI5	71.0134	-0.00116468	0.262078	-0.00444403	0.996454	0.999878	0
RPL5	597.238	0.243152	0.135354	1.79642	0.0724283	0.999878	0
DIPK1A	141.817	-0.298643	0.242947	-1.22925	0.218977	0.999878	0
MTF2	109.052	0.142197	0.207775	0.684377	0.493737	0.999878	0
TMED5	112.937	0.00187699	0.288235	0.00651202	0.994804	0.999878	0
CCDC18	15.9543	0.362825	0.534312	0.67905	0.497106	0.999878	0
CCDC18-AS1	21.6452	-0.00852973	0.366899	-0.0232482	0.981452	0.999878	0
DR1	349.475	-0.0954357	0.189374	-0.503954	0.614294	0.999878	0
FNBP1L	696.363	-0.103551	0.172437	-0.600518	0.548161	0.999878	0
BCAR3	18.2733	-0.0720742	0.361559	-0.199343	0.841995	0.999878	0
DNTTIP2	211.7	-0.0592522	0.235472	-0.251632	0.801326	0.999878	0
GCLM	88.5168	0.353794	0.350013	1.0108	0.312112	0.999878	0
ARHGAP29	15.0654	0.507427	0.40539	1.2517	0.210679	0.999878	0
ABCD3	286.228	0.108353	0.152337	0.711269	0.476917	0.999878	0
SLC44A3-AS1	58.2022	0.221335	0.256712	0.862191	0.388582	0.999878	0
SLC44A3	30.91	0.113085	0.363244	0.311319	0.755558	0.999878	0
CNN3	171.041	0.398582	0.268075	1.48683	0.13706	0.999878	0
CNN3-DT	13.2798	0.0271589	0.402071	0.0675475	0.946146	0.999878	0
ALG14	32.973	0.231271	0.289561	0.798693	0.424468	0.999878	0
TLCD4	50.4295	-0.121193	0.247141	-0.490379	0.623866	0.999878	0
RWDD3	8.41551	0.13801	0.564527	0.24447	0.806867	0.999878	0
PTBP2	285.377	0.193879	0.211106	0.918396	0.358412	0.999878	0
DPYD	16.3853	0.602543	0.406301	1.483	0.138076	0.999878	0
LINC01930	5.43408	0.239983	0.659447	0.363916	0.715921	0.999878	0
LOC124904227	6.5201	0.101302	0.702602	0.144182	0.885357	0.999878	0
MIR137HG	26.2897	0.133463	0.327891	0.407034	0.683983	0.999878	0
LOC124904228	17.5293	-0.300417	0.364864	-0.823367	0.4103	0.999878	0
SNX7	50.2014	0.618523	0.62011	0.997442	0.31855	0.999878	0
PLPPR5	99.51	-0.384846	0.292884	-1.31399	0.18885	0.999878	0
PLPPR4	385.27	-0.470978	0.209305	-2.2502	0.024436	0.999878	0
AGL	235.021	0.00496689	0.200816	0.0247335	0.980267	0.999878	0
SLC35A3	62.2776	-0.271145	0.254335	-1.0661	0.28638	0.999878	0
MFSD14A	230.433	0.131753	0.161482	0.815901	0.414557	0.999878	0
SASS6	28.593	-0.321343	0.368633	-0.871716	0.383364	0.999878	0
TRMT13	66.3181	0.329709	0.398633	0.827101	0.40818	0.999878	0
LRRC39	8.00656	-0.0448925	0.591475	-0.0758993	0.939499	0.999878	0
DBT	123.432	-0.0215748	0.246992	-0.0873503	0.930393	0.999878	0
RTCA-AS1	6.23087	-0.00071644	0.707503	-0.00101263	0.999192	0.999878	0
RTCA	216.577	0.00732215	0.179111	0.0408806	0.967391	0.999878	0
CDC14A	3.44003	-1.1336	1.073	-1.05647	0.290753	0.999878	0
GPR88	54.6267	-0.0804123	0.287688	-0.279512	0.779852	0.999878	0
EXTL2	341.022	-0.0674416	0.170504	-0.395542	0.692443	0.999878	0
SLC30A7	102.05	0.16159	0.235746	0.685443	0.493065	0.999878	0
DPH5	50.2074	0.0909606	0.327823	0.277468	0.781421	0.999878	0
DPH5-DT	12.6081	0.122522	0.440804	0.277951	0.78105	0.999878	0
S1PR1	83.8409	-0.0856453	0.3051	-0.280712	0.778931	0.999878	0
OLFM3	215.187	-0.086066	0.198635	-0.433288	0.664805	0.999878	0
COL11A1	56.3642	-0.315572	0.283557	-1.11291	0.265749	0.999878	0
RNPC3	237.119	0.516133	0.399422	1.2922	0.196288	0.999878	0
AMY2B	33.8042	-0.0621295	0.332461	-0.186877	0.851757	0.999878	0
ACTG1P4	8.23437	0.0981541	0.588905	0.166672	0.867628	0.999878	0
PRMT6	103.83	0.0441623	0.24922	0.177202	0.85935	0.999878	0
NTNG1	138.794	0.280283	0.252689	1.1092	0.267345	0.999878	0
VAV3	159.319	0.13043	0.179386	0.727088	0.467172	0.999878	0
EEIG2	517.068	-0.305391	0.255532	-1.19512	0.232041	0.999878	0
HENMT1	91.6843	0.332097	0.398219	0.833955	0.404306	0.999878	0
PRPF38B	149.397	0.28202	0.286144	0.985587	0.324336	0.999878	0
STXBP3	62.775	0.672544	0.386536	1.73993	0.0818717	0.999878	0
GPSM2	11.2639	-0.439293	0.513607	-0.85531	0.392379	0.999878	0
CLCC1	115.768	0.106968	0.215067	0.497367	0.61893	0.999878	0
WDR47	809.955	0.0375706	0.137802	0.272642	0.785129	0.999878	0
TAF13	76.1436	-0.0370732	0.303216	-0.122267	0.902688	0.999878	0
TMEM167B	210.637	0.172678	0.159186	1.08475	0.27803	0.999878	0
CFAP276	5.29956	-0.112846	0.959723	-0.117582	0.906399	0.999878	0
ELAPOR1	161.797	-0.247181	0.186167	-1.32774	0.184264	0.999878	0
SARS1	944.387	0.27115	0.304492	0.8905	0.373198	0.999878	0
CELSR2	700.915	-0.453007	0.240031	-1.88728	0.0591223	0.999878	0
PSRC1	32.7604	-0.19488	0.353864	-0.550719	0.581827	0.999878	0
SORT1	586.168	-0.369424	0.209295	-1.76509	0.0775489	0.999878	0
PSMA5	134.986	-0.253814	0.217039	-1.16944	0.242227	0.999878	0
ATXN7L2	80.5724	-0.17016	0.304387	-0.559025	0.576144	0.999878	0
CYB561D1	74.7335	-0.15522	0.260509	-0.595831	0.551288	0.999878	0
AMIGO1	192.693	0.107812	0.23329	0.462139	0.643982	0.999878	0
GPR61	48.2139	-0.17383	0.278766	-0.623567	0.532912	0.999878	0
GNAI3	356.456	0.129308	0.217424	0.594726	0.552027	0.999878	0
AMPD2	415.711	-0.172389	0.200015	-0.861881	0.388753	0.999878	0
GSTM4	100.714	0.551984	0.478911	1.15258	0.249082	0.999878	0
GSTM2	25.655	0.151126	0.40546	0.372727	0.709351	0.999878	0
GSTM3	307.156	0.414201	0.303066	1.3667	0.171719	0.999878	0
CSF1	52.7098	0.199891	0.335856	0.595169	0.551731	0.999878	0
AHCYL1	366.77	0.0237125	0.204929	0.115711	0.907882	0.999878	0
STRIP1	347.412	-0.134909	0.178261	-0.756804	0.449167	0.999878	0
SLC6A17	394.81	-0.53398	0.385829	-1.38398	0.166365	0.999878	0
KCNC4	141.022	-0.141279	0.279432	-0.505593	0.613143	0.999878	0
RBM15	31.0472	0.0769166	0.350379	0.219524	0.826242	0.999878	0
LAMTOR5	95.6722	0.0574558	0.223211	0.257405	0.796866	0.999878	0
KCNA2	456.231	-0.37019	0.211339	-1.75164	0.0798353	0.999878	0
KCNA3	55.6352	0.223637	0.424684	0.526597	0.598474	0.999878	0
LRIF1	139.798	0.0379757	0.239078	0.158842	0.873793	0.999878	0
DRAM2	45.6997	0.0280985	0.287633	0.0976888	0.922179	0.999878	0
CEPT1	115.857	0.190541	0.252245	0.755382	0.45002	0.999878	0
OVGP1	28.157	0.157585	0.401744	0.392253	0.694871	0.999878	0
WDR77	138.929	0.0445319	0.19931	0.22343	0.823201	0.999878	0
ATP5PB	644.007	0.168548	0.181568	0.92829	0.353257	0.999878	0
C1orf162	7.66182	-0.14017	0.509744	-0.274982	0.78333	0.999878	0
RAP1A	191.882	0.000600307	0.192128	0.00312451	0.997507	0.999878	0
INKA2	54.7721	-0.422529	0.268893	-1.57137	0.116098	0.999878	0
INKA2-AS1	20.32	-0.434234	0.40293	-1.07769	0.281171	0.999878	0
DDX20	81.7092	0.0143729	0.235927	0.0609209	0.951422	0.999878	0
KCND3	298.015	-0.563223	0.406348	-1.38606	0.165728	0.999878	0
LINC01750	13.8065	-0.481897	0.54035	-0.891824	0.372487	0.999878	0
CTTNBP2NL	157.323	-0.114538	0.183347	-0.624706	0.532164	0.999878	0
WNT2B	25.7841	-0.371099	0.480647	-0.772082	0.440066	0.999878	0
ST7L	67.3141	0.0248172	0.253219	0.0980066	0.921927	0.999878	0
CAPZA1	352.687	0.0143603	0.148629	0.0966189	0.923029	0.999878	0
MOV10	29.6378	-0.268761	0.322588	-0.83314	0.404766	0.999878	0
RHOC	383.776	0.264015	0.180104	1.46591	0.142674	0.999878	0
PPM1J	58.0295	0.220338	0.26354	0.836073	0.403114	0.999878	0
LRIG2	122.1	-0.0110956	0.239786	-0.0462729	0.963093	0.999878	0
MAGI3	347.806	-0.0793775	0.15723	-0.504848	0.613665	0.999878	0
PHTF1	123.245	-0.162103	0.193715	-0.83681	0.4027	0.999878	0
RSBN1	119.519	-0.00966202	0.198178	-0.0487541	0.961115	0.999878	0
AP4B1	76.1484	-0.205327	0.252425	-0.813417	0.415979	0.999878	0
DCLRE1B	42.5251	0.0161406	0.299187	0.0539482	0.956976	0.999878	0
HIPK1	400.322	0.319868	0.280365	1.1409	0.253912	0.999878	0
SYT6	195.776	0.0948182	0.208043	0.455763	0.648561	0.999878	0
TRIM33	344.989	-0.0146081	0.178756	-0.0817208	0.934869	0.999878	0
BCAS2	284.059	0.667029	0.484392	1.37704	0.168499	0.999878	0
DENND2C	5.78756	-0.297446	1.22809	-0.242202	0.808623	0.999878	0
NRAS	254.61	0.00155783	0.245324	0.00635008	0.994933	0.999878	0
CSDE1	2674.85	0.0848757	0.116687	0.727381	0.466992	0.999878	0
SIKE1	364.837	-0.0855067	0.231799	-0.368883	0.712215	0.999878	0
TSPAN2	157.112	0.0256099	0.216423	0.118333	0.905804	0.999878	0
VANGL1	45.1254	-0.299219	0.299813	-0.99802	0.31827	0.999878	0
NHLH2	150.653	-0.118746	0.265974	-0.446459	0.655265	0.999878	0
LOC101928977	4.14743	0.318352	0.700896	0.454208	0.649679	0.999878	0
SLC22A15	106.441	-0.218161	0.225009	-0.969567	0.332262	0.999878	0
MAB21L3	4.59434	0.218906	1.01242	0.216221	0.828816	0.999878	0
ATP1A1	1407.04	0.218369	0.267022	0.817794	0.413475	0.999878	0
CD58	13.2096	-0.748057	0.561898	-1.33131	0.183089	0.999878	0
IGSF3	628.175	0.058322	0.130608	0.446542	0.655206	0.999878	0
PTGFRN	160.862	0.0991948	0.214412	0.462636	0.643625	0.999878	0
CD101	27.7448	0.769925	0.384967	1.99998	0.0455029	0.999878	0
TTF2	18.1924	-0.108709	0.388039	-0.280151	0.779362	0.999878	0
TRIM45	5.50208	-0.831235	0.991867	-0.838051	0.402002	0.999878	0
MAN1A2	341.401	-0.210808	0.225318	-0.935602	0.349478	0.999878	0
GDAP2	35.9875	0.165831	0.294523	0.563048	0.573402	0.999878	0
WDR3	187.273	0.192418	0.169194	1.13726	0.255428	0.999878	0
SPAG17	6.02375	-0.208735	0.737611	-0.282988	0.777186	0.999878	0
WARS2	52.1897	0.168623	0.246186	0.684943	0.49338	0.999878	0
WARS2-AS1	12.5733	-0.152048	0.470838	-0.322932	0.746747	0.999878	0
ZNF697	134.001	-0.308001	0.295002	-1.04407	0.296455	0.999878	0
PHGDH	53.1779	0.164719	0.385397	0.427402	0.669086	0.999878	0
NOTCH2	27.029	0.143164	0.379483	0.37726	0.705981	0.999878	0
SEC22B	183.637	0.108623	0.191308	0.567792	0.570176	0.999878	0
LOC124904391	12.2745	0.032734	0.581296	0.0563121	0.955093	0.999878	0
LINC00623	79.8325	0.279278	0.262447	1.06413	0.287268	0.999878	0
SRGAP2C	38.0311	0.591746	0.360935	1.63948	0.101113	0.999878	0
LINC02798	12.237	0.531936	0.483846	1.09939	0.271597	0.999878	0
EMBP1	16.8431	0.286077	0.37627	0.760298	0.447077	0.999878	0
H3-7	4.56097	-0.593066	0.737619	-0.804028	0.421381	0.999878	0
SRGAP2D	7.6349	0.169015	0.769004	0.219785	0.826039	0.999878	0
NBPF15	153.791	0.0496257	0.20877	0.237705	0.81211	0.999878	0
SRGAP2B	40.89	0.121161	0.295266	0.410343	0.681554	0.999878	0
LINC01145	30.7421	-0.183861	0.448017	-0.410388	0.681521	0.999878	0
NBPF20	48.8395	0.442731	0.512433	0.863978	0.3876	0.999878	0
GPR89A	6.50182	-0.347757	0.560955	-0.619938	0.535299	0.999878	0
RNF115	400.688	-0.254775	0.166157	-1.53334	0.125191	0.999878	0
POLR3C	132.109	-0.164527	0.335288	-0.490705	0.623635	0.999878	0
NUDT17	23.6535	1.04321	0.681768	1.53015	0.125979	0.999878	0
PIAS3	124.88	0.0587335	0.204377	0.287378	0.773823	0.999878	0
ANKRD35	40.2725	-0.12185	0.298766	-0.407845	0.683388	0.999878	0
ITGA10	7.17631	-0.565253	0.802739	-0.704155	0.481336	0.999878	0
PEX11B	116.777	0.0173169	0.2024	0.0855575	0.931818	0.999878	0
GNRHR2	6.25909	0.468893	0.559689	0.837774	0.402157	0.999878	0
RBM8A	357.234	-0.0224356	0.152965	-0.146672	0.883391	0.999878	0
LIX1L	51.2172	0.0666161	0.283717	0.234798	0.814366	0.999878	0
ANKRD34A	61.1304	-0.342536	0.232726	-1.47184	0.141065	0.999878	0
POLR3GL	41.4888	-0.179701	0.269577	-0.666604	0.505025	0.999878	0
TXNIP	286.428	-0.618925	0.218027	-2.83875	0.00452906	0.999878	0
LINC01719	7.78315	-0.30639	0.608128	-0.503825	0.614385	0.999878	0
NBPF12	42.3593	0.498139	0.552351	0.901853	0.367135	0.999878	0
PRKAB2	242.797	0.0291926	0.156885	0.186076	0.852385	0.999878	0
CHD1L	92.7424	-0.272061	0.220704	-1.2327	0.217688	0.999878	0
PDIA3P1	1916.36	1.03877	0.357534	2.90539	0.00366794	0.999878	0
FMO5	421.084	1.38154	0.467956	2.95229	0.00315427	0.999878	0
BCL9	224.685	0.110479	0.175876	0.628164	0.529896	0.999878	0
ACP6	17.0324	-0.0148702	0.390635	-0.0380668	0.969634	0.999878	0
GPR89B	11.9424	-0.166782	0.47864	-0.34845	0.727502	0.999878	0
PDE4DIPP1	6.09042	0.421036	0.582715	0.722541	0.469962	0.999878	0
NBPF11	18.5736	0.189945	0.351393	0.54055	0.588818	0.999878	0
LOC105371225	8.39363	0.0963728	0.562312	0.171387	0.86392	0.999878	0
LOC124904396	20.5696	-0.0656719	0.345032	-0.190336	0.849046	0.999878	0
LINC01138	40.2672	-0.0830963	0.272749	-0.304662	0.760624	0.999878	0
PDE4DIP	686.293	-0.00093657	0.14982	-0.00625129	0.995012	0.999878	0
NBPF9	61.856	-0.202817	0.272785	-0.743504	0.457177	0.999878	0
LOC653513	77.7152	0.393147	0.217423	1.80821	0.0705731	0.999878	0
NBPF19	4.71848	0.242031	0.777708	0.311211	0.75564	0.999878	0
LOC124904409	5.29268	0.255306	0.792452	0.322172	0.747322	0.999878	0
LINC00869	32.0232	0.148767	0.303706	0.489838	0.624248	0.999878	0
H4C15	45.8895	-0.142937	0.307083	-0.465466	0.641598	0.999878	0
H2BC21	94.3616	0.0704687	0.241381	0.291939	0.770333	0.999878	0
BOLA1	16.9853	-0.175184	0.395431	-0.443021	0.65775	0.999878	0
SV2A	1859.54	-0.316775	0.273887	-1.15659	0.24744	0.999878	0
SF3B4	110.742	-0.116242	0.270733	-0.42936	0.667662	0.999878	0
MTMR11	5.2233	-0.55032	0.684734	-0.803699	0.421571	0.999878	0
OTUD7B	44.3305	-0.179626	0.346951	-0.517726	0.60465	0.999878	0
VPS45	181.21	0.239596	0.212411	1.12798	0.259327	0.999878	0
PLEKHO1	162.047	0.178966	0.17346	1.03174	0.302193	0.999878	0
ANP32E	126.853	0.505692	0.302917	1.6694	0.0950372	0.999878	0
APH1A	113.331	0.052827	0.271827	0.19434	0.84591	0.999878	0
CIART	27.295	0.287693	0.417591	0.688935	0.490864	0.999878	0
MRPS21	292.885	0.0661737	0.166962	0.39634	0.691854	0.999878	0
PRPF3	131.993	0.316173	0.320028	0.987953	0.323175	0.999878	0
RPRD2	275.72	-0.0796061	0.18641	-0.427049	0.669344	0.999878	0
TARS2	98.4536	-0.387865	0.249604	-1.55392	0.120203	0.999878	0
ECM1	17.8524	0.207199	0.486593	0.425815	0.670242	0.999878	0
FALEC	11.2896	-0.30675	0.477328	-0.64264	0.520458	0.999878	0
MCL1	255.414	0.270206	0.178407	1.51455	0.129886	0.999878	0
ENSA	642.211	0.227978	0.319741	0.713008	0.475841	0.999878	0
LOC112268239	9.97409	0.681408	0.624716	1.09075	0.275384	0.999878	0
GOLPH3L	41.7915	-0.106292	0.267258	-0.397713	0.690842	0.999878	0
CTSS	5.09833	0.380566	0.691192	0.550594	0.581912	0.999878	0
CTSK	6.32687	-0.871407	0.634451	-1.37348	0.169603	0.999878	0
ARNT	98.438	0.0639645	0.211702	0.302144	0.762542	0.999878	0
SETDB1	142.716	-0.23949	0.190054	-1.26012	0.207628	0.999878	0
CERS2	186.857	0.272287	0.269314	1.01104	0.311998	0.999878	0
MINDY1	50.2072	-0.444127	0.292363	-1.51909	0.12874	0.999878	0
PRUNE1	209.271	0.135368	0.229832	0.588984	0.555872	0.999878	0
C1orf56	6.39125	-0.311853	0.861393	-0.362033	0.717327	0.999878	0
CDC42SE1	286.223	-0.0642308	0.204267	-0.314445	0.753183	0.999878	0
MLLT11	2331.38	0.215801	0.131279	1.64384	0.100209	0.999878	0
GABPB2	13.0123	-0.0477055	0.502818	-0.0948763	0.924413	0.999878	0
SEMA6C	210.728	-0.338195	0.319415	-1.05879	0.289693	0.999878	0
LYSMD1	94.9962	-0.0167818	0.280665	-0.0597929	0.952321	0.999878	0
VPS72	189.506	0.0614268	0.274623	0.223677	0.823009	0.999878	0
PIP5K1A	136.318	0.255135	0.236154	1.08037	0.279975	0.999878	0
PSMD4	931.267	0.593009	0.429257	1.38148	0.167132	0.999878	0
ZNF687	133.904	-0.00666515	0.282007	-0.0236347	0.981144	0.999878	0
PI4KB	245.037	-0.166777	0.162822	-1.0243	0.305696	0.999878	0
RFX5	106.67	-0.174311	0.255607	-0.68195	0.495271	0.999878	0
PSMB4	441.331	0.112108	0.182386	0.614675	0.538769	0.999878	0
POGZ	411.522	-0.166879	0.160598	-1.03911	0.298755	0.999878	0
CGN	67.0423	-0.0888424	0.273303	-0.32507	0.745128	0.999878	0
TUFT1	100.515	0.402029	0.299979	1.34019	0.180183	0.999878	0
SNX27	334.112	-0.690613	0.567842	-1.21621	0.223906	0.999878	0
CELF3	654.503	-0.153418	0.16926	-0.906403	0.364723	0.999878	0
RIIAD1	7.19727	-0.488989	0.633678	-0.771668	0.440311	0.999878	0
MRPL9	164.888	0.0848197	0.192333	0.441005	0.659209	0.999878	0
OAZ3	6.04848	0.69833	0.618834	1.12846	0.259125	0.999878	0
TDRKH	81.2959	-0.0680627	0.32323	-0.210571	0.833222	0.999878	0
TDRKH-AS1	8.23001	0.253203	0.631277	0.401097	0.688349	0.999878	0
LINGO4	14.2265	0.513172	0.51365	0.999071	0.31776	0.999878	0
C2CD4D-AS1	4.12139	-0.462953	0.913963	-0.506533	0.612482	0.999878	0
THEM4	152.639	0.296967	0.313871	0.946143	0.344076	0.999878	0
S100A10	212.755	0.348268	0.214977	1.62002	0.105227	0.999878	0
TCHH	33.8713	-0.22464	0.379607	-0.59177	0.554005	0.999878	0
CCDST	10.4293	-1.03677	0.862265	-1.20238	0.229216	0.999878	0
S100A6	36.7048	0.51342	0.332222	1.54541	0.122247	0.999878	0
S100A13	34.2354	0.0266618	0.320085	0.0832959	0.933616	0.999878	0
CHTOP	220.144	0.0375426	0.208042	0.180457	0.856794	0.999878	0
SNAPIN	64.4149	-0.187851	0.254599	-0.737832	0.460617	0.999878	0
ILF2	602.686	0.434689	0.231346	1.87896	0.0602501	0.999878	0
DENND4B	315.981	-0.0911482	0.246012	-0.370503	0.711008	0.999878	0
CRTC2	95.4225	-0.0530833	0.238445	-0.222623	0.823829	0.999878	0
SLC39A1	102.67	-0.113793	0.373445	-0.304712	0.760585	0.999878	0
CREB3L4	7.15856	0.507021	0.630682	0.803924	0.421441	0.999878	0
JTB	221.58	0.122742	0.178457	0.687795	0.491582	0.999878	0
JTB-DT	7.64458	0.271479	0.675201	0.402072	0.687631	0.999878	0
RAB13	425.437	1.06798	0.408064	2.61718	0.008866	0.999878	0
RPS27	340.815	0.364286	0.162219	2.24565	0.0247264	0.999878	0
TPM3	659.384	0.222459	0.186318	1.19398	0.232487	0.999878	0
C1orf43	482.483	0.107987	0.153136	0.705173	0.480703	0.999878	0
UBAP2L	1266.83	0.431359	0.339555	1.27037	0.203954	0.999878	0
HAX1	151.65	-0.150533	0.202962	-0.741685	0.458279	0.999878	0
ATP8B2	220.756	-0.170175	0.22265	-0.764315	0.44468	0.999878	0
IL6R	15.139	1.15167	0.467331	2.46436	0.0137257	0.999878	0
UBE2Q1	401.712	0.396611	0.248066	1.59882	0.109862	0.999878	0
LOC107985206	5.10372	0.295102	0.633557	0.465787	0.641368	0.999878	0
CHRNB2	293.136	-0.516306	0.318387	-1.62163	0.104882	0.999878	0
ADAR	1404.53	-0.0682999	0.126319	-0.540693	0.588719	0.999878	0
KCNN3	57.3955	-0.0767848	0.404173	-0.18998	0.849325	0.999878	0
PMVK	93.2759	0.183445	0.246606	0.743879	0.45695	0.999878	0
PBXIP1	5.21452	-0.0191585	0.673016	-0.0284666	0.97729	0.999878	0
PYGO2	122.537	-0.102777	0.200623	-0.512288	0.60845	0.999878	0
PYGO2-AS1	3.52535	0.531574	1.01722	0.522575	0.60127	0.999878	0
SHC1	141.813	0.654467	0.285338	2.29366	0.0218102	0.999878	0
FLAD1	90.7996	-0.30229	0.292466	-1.03359	0.301328	0.999878	0
ZBTB7B	10.689	0.104136	0.497612	0.209271	0.834236	0.999878	0
EFNA1	51.8216	0.416842	0.283239	1.4717	0.141102	0.999878	0
SLC50A1	39.2981	0.234041	0.411942	0.568142	0.569939	0.999878	0
DPM3	18.735	-0.457303	0.43284	-1.05652	0.290731	0.999878	0
KRTCAP2	219.935	0.693787	0.570309	1.21651	0.22379	0.999878	0
TRIM46	184.524	-0.0373371	0.167282	-0.223199	0.82338	0.999878	0
MUC1	8.02653	0.086493	0.72481	0.119332	0.905012	0.999878	0
THBS3	131.233	-0.0204821	0.234353	-0.0873985	0.930355	0.999878	0
MTX1	13.6714	-0.127717	0.450423	-0.283549	0.776756	0.999878	0
GBA1LP	5.48738	0.312688	0.630872	0.495644	0.620146	0.999878	0
FDPS	266.074	0.28524	0.202724	1.40704	0.159416	0.999878	0
RUSC1	561.257	-0.334319	0.214568	-1.5581	0.11921	0.999878	0
ASH1L	496.877	-0.326347	0.22703	-1.43746	0.150586	0.999878	0
ASH1L-AS1	14.7292	0.360602	0.393264	0.916947	0.35917	0.999878	0
MSTO1	48.9914	0.0445979	0.274869	0.162251	0.871108	0.999878	0
YY1AP1	290.042	0.0136317	0.238177	0.0572334	0.954359	0.999878	0
DAP3	187.329	0.176875	0.172165	1.02736	0.304253	0.999878	0
GON4L	140.972	-0.150887	0.232738	-0.648313	0.516783	0.999878	0
MSTO2P	13.9602	-0.448527	0.425174	-1.05493	0.291459	0.999878	0
SYT11	2610.78	-0.137756	0.114852	-1.19942	0.230366	0.999878	0
RIT1	75.0412	0.0401807	0.302305	0.132914	0.894261	0.999878	0
KHDC4	173.214	0.259896	0.338402	0.76801	0.442481	0.999878	0
ARHGEF2	98.1267	-0.203247	0.341701	-0.594808	0.551972	0.999878	0
SSR2	189.551	0.122227	0.210286	0.581239	0.561079	0.999878	0
UBQLN4	368.651	0.57049	0.347595	1.64125	0.100745	0.999878	0
LAMTOR2	77.5169	-0.0264056	0.210183	-0.125631	0.900024	0.999878	0
MEX3A	175.206	0.108553	0.250239	0.433798	0.664435	0.999878	0
LMNA	99.4593	-0.108215	0.303504	-0.356552	0.721428	0.999878	0
SEMA4A	19.269	-0.170373	0.431538	-0.394805	0.692987	0.999878	0
SLC25A44	288.054	-0.179497	0.195369	-0.918757	0.358223	0.999878	0
PMF1	17.4868	-0.0117155	0.497129	-0.0235664	0.981198	0.999878	0
PAQR6	24.997	0.348286	0.525054	0.663333	0.507117	0.999878	0
SMG5	386.056	0.0148498	0.205983	0.0720925	0.942528	0.999878	0
TMEM79	14.4372	-0.466985	0.546275	-0.854852	0.392633	0.999878	0
GLMP	12.5455	-0.129023	0.477238	-0.270355	0.786888	0.999878	0
CCT3	726.368	-0.00988663	0.136079	-0.0726537	0.942082	0.999878	0
NES	73.3709	0.0420429	0.316018	0.133039	0.894162	0.999878	0
CRABP2	32.2576	0.17569	0.364486	0.482021	0.629791	0.999878	0
ISG20L2	114.502	-0.358822	0.411858	-0.871228	0.38363	0.999878	0
METTL25B	52.0495	-0.198291	0.258321	-0.767613	0.442717	0.999878	0
MRPL24	75.7716	-0.00705766	0.289629	-0.024368	0.980559	0.999878	0
HDGF	147.102	0.197849	0.270019	0.732721	0.463728	0.999878	0
PRCC	300.036	0.4736	0.31057	1.52494	0.127274	0.999878	0
NTRK1	112.787	-0.389012	0.357081	-1.08942	0.275967	0.999878	0
INSRR	22.3573	-0.542216	0.425536	-1.27419	0.202595	0.999878	0
ARHGEF11	584.423	-0.157455	0.135136	-1.16515	0.243956	0.999878	0
ETV3	73.5068	0.87597	0.309895	2.82667	0.00470345	0.999878	0
KIRREL1	77.5059	0.121129	0.274314	0.441569	0.658801	0.999878	0
AIM2	11.7299	-0.932544	0.523878	-1.78008	0.0750629	0.999878	0
CADM3	1954.06	-0.00757557	0.14224	-0.053259	0.957526	0.999878	0
ACKR1	25.0118	0.0976146	0.469776	0.20779	0.835393	0.999878	0
DUSP23	39.6845	0.106621	0.610026	0.174781	0.861252	0.999878	0
SNHG28	4.73993	0.495575	0.663419	0.747002	0.455063	0.999878	0
LOC107985216	6.46558	-0.374698	0.702944	-0.533041	0.594005	0.999878	0
IGSF9	5.84039	0.0316833	0.617111	0.0513413	0.959054	0.999878	0
PIGM	94.1314	-0.114492	0.288497	-0.396858	0.691472	0.999878	0
KCNJ9	96.887	-0.243713	0.30313	-0.80399	0.421403	0.999878	0
IGSF8	173.162	-0.163399	0.259492	-0.629689	0.528898	0.999878	0
CASQ1	49.8683	0.187095	0.605026	0.309234	0.757143	0.999878	0
PEA15	3304.47	0.738667	0.443187	1.66672	0.0955708	0.999878	0
DCAF8	607.459	0.405246	0.415497	0.975329	0.329397	0.999878	0
PEX19	177.558	-0.138689	0.177931	-0.779453	0.435713	0.999878	0
COPA	972.022	-0.373461	0.317484	-1.17631	0.239469	0.999878	0
NCSTN	186.915	-0.442604	0.237312	-1.86507	0.062171	0.999878	0
NHLH1	35.865	0.654245	0.894904	0.731078	0.464731	0.999878	0
VANGL2	260.165	-0.0368457	0.214873	-0.171477	0.863849	0.999878	0
F11R	10.6719	-0.26698	0.468229	-0.570191	0.568548	0.999878	0
TSTD1	11.6331	-0.244911	0.45834	-0.534343	0.593104	0.999878	0
USF1	188.864	0.129732	0.241067	0.538157	0.590469	0.999878	0
KLHDC9	35.8552	-0.605982	0.431795	-1.4034	0.160497	0.999878	0
PFDN2	155.872	0.241215	0.187389	1.28724	0.198009	0.999878	0
NIT1	122.405	-0.379082	0.45123	-0.840108	0.400848	0.999878	0
DEDD	165.015	0.103518	0.184474	0.561153	0.574693	0.999878	0
UFC1	315.302	0.498832	0.391168	1.27524	0.202226	0.999878	0
USP21	377.604	0.68277	0.450127	1.51684	0.129308	0.999878	0
PPOX	77.357	-0.162221	0.247972	-0.654192	0.512988	0.999878	0
B4GALT3	108.697	-0.270511	0.335106	-0.80724	0.419528	0.999878	0
ADAMTS4	7.22065	0.18911	1.20136	0.157413	0.87492	0.999878	0
NDUFS2	335.983	0.212558	0.198223	1.07232	0.283577	0.999878	0
TOMM40L	131.128	0.0815927	0.213142	0.38281	0.701861	0.999878	0
PCP4L1	150.015	0.232227	0.362495	0.640636	0.521759	0.999878	0
LOC105371472	3.00238	1.02025	0.816091	1.25017	0.211238	0.999878	0
MPZ	14.5086	-0.361595	0.693398	-0.521483	0.602031	0.999878	0
SDHC	137.466	0.30133	0.331117	0.910041	0.362801	0.999878	0
HSPA6	9.48544	1.18976	0.493969	2.40857	0.0160153	0.999878	0
FCRLB	11.9429	-1.41201	0.617626	-2.28619	0.0222431	0.999878	0
DUSP12	116.841	-0.0184464	0.269908	-0.0683432	0.945512	0.999878	0
ATF6	217.363	-0.226898	0.162782	-1.39387	0.163356	0.999878	0
LOC124904444	3.52675	-1.1001	0.969842	-1.13431	0.256667	0.999878	0
OLFML2B	3.1141	0.862098	0.810261	1.06398	0.28734	0.999878	0
NOS1AP	77.2791	-0.111855	0.312638	-0.357777	0.72051	0.999878	0
C1orf226	15.5275	0.216353	0.845508	0.255885	0.798039	0.999878	0
UHMK1	405.503	-0.19835	0.250406	-0.792115	0.428294	0.999878	0
UAP1	231.261	0.642219	0.399113	1.60912	0.107591	0.999878	0
DDR2	7.4575	0.760165	0.585799	1.29766	0.194405	0.999878	0
HSD17B7	42.1851	0.590885	0.412549	1.43228	0.152064	0.999878	0
RGS4	399.82	0.157973	0.275285	0.57385	0.566069	0.999878	0
RGS5	7.58685	0.145899	0.546017	0.267206	0.789311	0.999878	0
LOC127814295	5.20584	0.733153	0.74774	0.980492	0.326843	0.999878	0
PBX1	824.054	-0.137097	0.152377	-0.899728	0.368265	0.999878	0
RXRG	32.3256	0.600188	0.314927	1.9058	0.0566758	0.999878	0
MGST3	475.327	0.385647	0.211172	1.82622	0.0678167	0.999878	0
ALDH9A1	69.4632	-0.064861	0.22696	-0.285782	0.775045	0.999878	0
TMCO1	188.036	0.0678234	0.173012	0.392016	0.695047	0.999878	0
UCK2	219.363	-0.0663758	0.162252	-0.40909	0.682473	0.999878	0
FAM78B	124.81	-0.163887	0.2792	-0.586988	0.557211	0.999878	0
LOC112268276	5.75206	-0.00909756	0.645362	-0.0140968	0.988753	0.999878	0
POGK	304.599	0.076986	0.194048	0.396736	0.691562	0.999878	0
TADA1	100.173	-0.339801	0.220093	-1.54389	0.122614	0.999878	0
ILDR2	52.2277	-0.0709038	0.355304	-0.199558	0.841826	0.999878	0
POU2F1	143.648	0.0467142	0.206528	0.226188	0.821055	0.999878	0
LOC124900412	7.49013	0.469356	0.913606	0.51374	0.607434	0.999878	0
CREG1	105.301	-0.153176	0.266414	-0.574955	0.565322	0.999878	0
MPZL1	610.561	0.134679	0.17369	0.775402	0.438102	0.999878	0
ADCY10	2.59512	0.934386	0.837369	1.11586	0.264482	0.999878	0
DCAF6	332.87	0.161466	0.225821	0.715017	0.474599	0.999878	0
MPC2	226.306	-0.152199	0.165494	-0.919667	0.357747	0.999878	0
GPR161	301.388	-0.0706144	0.233966	-0.301814	0.762794	0.999878	0
TIPRL	368.213	0.0718848	0.161107	0.446193	0.655458	0.999878	0
SFT2D2	66.8705	-0.161696	0.250721	-0.644927	0.518975	0.999878	0
ATP1B1	2281.5	0.0459831	0.169236	0.27171	0.785845	0.999878	0
NME7	65.2716	0.355784	0.253868	1.40145	0.161078	0.999878	0
BLZF1	55.4799	-0.0648043	0.359259	-0.180383	0.856852	0.999878	0
CCDC181	44.654	0.119651	0.263432	0.454202	0.649683	0.999878	0
SLC19A2	40.8503	0.142942	0.398238	0.358935	0.719644	0.999878	0
FIRRM	26.6303	-0.0599994	0.774834	-0.0774352	0.938277	0.999878	0
METTL18	29.3041	0.564997	0.533021	1.05999	0.289149	0.999878	0
SCYL3	66.4584	-0.441689	0.374569	-1.17919	0.238321	0.999878	0
KIFAP3	1214.48	0.034597	0.125385	0.275926	0.782605	0.999878	0
GORAB	29.5777	-0.0251847	0.326381	-0.0771634	0.938494	0.999878	0
PRRC2C	1081.29	-0.317232	0.311942	-1.01696	0.309173	0.999878	0
VAMP4	147.204	0.342122	0.327768	1.04379	0.296581	0.999878	0
METTL13	98.2582	0.0606048	0.254881	0.237777	0.812054	0.999878	0
DNM3	1518.89	-0.202387	0.157597	-1.2842	0.199071	0.999878	0
PIGC	147.222	0.0453471	0.240273	0.188731	0.850303	0.999878	0
SUCO	222.271	0.125439	0.235548	0.532538	0.594353	0.999878	0
LOC100506023	5.30182	0.059792	0.790231	0.075664	0.939686	0.999878	0
PRDX6	147.056	0.136441	0.211222	0.645962	0.518304	0.999878	0
ANKRD45	13.3072	-0.203764	0.474275	-0.429633	0.667463	0.999878	0
KLHL20	99.6437	-0.275952	0.268065	-1.02942	0.303283	0.999878	0
CENPL	12.1977	-0.343177	0.616396	-0.556747	0.5777	0.999878	0
DARS2	32.585	-0.291387	0.356143	-0.818174	0.413258	0.999878	0
GAS5	124.299	0.120479	0.189916	0.634384	0.52583	0.999878	0
ZBTB37	100.278	-0.521101	0.326886	-1.59413	0.110906	0.999878	0
RC3H1	125.801	-0.00651001	0.234267	-0.0277888	0.977831	0.999878	0
RABGAP1L	521.392	-0.336536	0.157441	-2.13754	0.0325542	0.999878	0
CACYBP	743.846	0.72362	0.36481	1.98355	0.0473058	0.999878	0
MRPS14	113.406	-0.0975443	0.231481	-0.421393	0.673468	0.999878	0
KIAA0040	22.0168	1.11071	0.428849	2.58998	0.00959825	0.999878	0
TNR	225.227	-0.136386	0.272981	-0.499619	0.617344	0.999878	0
COP1	109.645	-0.209912	0.341512	-0.614653	0.538784	0.999878	0
PAPPA2	5.41612	0.616043	0.601958	1.0234	0.30612	0.999878	0
ASTN1	702.124	-0.381075	0.252319	-1.51029	0.130969	0.999878	0
BRINP2	222.264	0.280831	0.190755	1.47221	0.140964	0.999878	0
RASAL2-AS1	9.3454	0.169153	0.570288	0.296609	0.766765	0.999878	0
RASAL2	481.685	-0.179445	0.225555	-0.795569	0.426282	0.999878	0
C1orf220	27.4562	0.132819	0.412029	0.322353	0.747185	0.999878	0
RALGPS2	224.25	-0.12952	0.187022	-0.692537	0.4886	0.999878	0
FAM20B	369.923	-0.10031	0.151481	-0.66219	0.507849	0.999878	0
TOR3A	64.8096	-0.288914	0.247727	-1.16626	0.24351	0.999878	0
ABL2	256.117	-0.214703	0.227487	-0.943801	0.345271	0.999878	0
SOAT1	76.6721	0.0602429	0.226282	0.26623	0.790062	0.999878	0
FAM163A	64.4512	-0.301455	0.298354	-1.01039	0.312306	0.999878	0
TOR1AIP2	182.604	-0.435247	0.381994	-1.13941	0.254533	0.999878	0
TOR1AIP1	62.2456	0.00903684	0.264178	0.0342073	0.972712	0.999878	0
CEP350	270.02	0.0871888	0.238229	0.365987	0.714375	0.999878	0
QSOX1	189.873	-0.150652	0.355141	-0.424204	0.671417	0.999878	0
LHX4	43.916	-0.284011	0.267185	-1.06298	0.287792	0.999878	0
ACBD6	221.212	0.00158182	0.204563	0.00773268	0.99383	0.999878	0
XPR1	2107.88	-0.441429	0.255212	-1.72966	0.0836911	0.999878	0
KIAA1614	9.27614	0.035956	0.617857	0.0581947	0.953594	0.999878	0
STX6	183.812	0.00304973	0.227898	0.013382	0.989323	0.999878	0
IER5	75.0572	0.213493	0.227949	0.936583	0.348973	0.999878	0
CACNA1E	675.041	-0.472451	0.337825	-1.39851	0.161961	0.999878	0
GLUL	234.107	0.322715	0.249078	1.29564	0.195101	0.999878	0
RGS16	566.357	0.502101	0.319157	1.57321	0.115671	0.999878	0
LINC01686	5.04007	0.235828	0.662412	0.356015	0.721829	0.999878	0
RGS8	165.854	0.0685744	0.43101	0.159102	0.873589	0.999878	0
NPL	25.9527	-0.0917653	0.452486	-0.202803	0.839289	0.999878	0
DHX9-AS1	12.5594	-0.380878	0.471366	-0.80803	0.419073	0.999878	0
DHX9	865.759	0.173391	0.229284	0.756229	0.449512	0.999878	0
LAMC1	85.3591	0.482551	0.407699	1.1836	0.236573	0.999878	0
LAMC2	18.0673	0.0526043	0.428328	0.122813	0.902255	0.999878	0
NMNAT2	1153.13	0.0414615	0.134323	0.30867	0.757572	0.999878	0
SMG7	600.805	0.321948	0.24145	1.33339	0.182404	0.999878	0
ARPC5	574.771	0.269485	0.197801	1.36241	0.173069	0.999878	0
RGL1	184.091	-0.22474	0.219864	-1.02218	0.306697	0.999878	0
COLGALT2	53.6359	-0.179367	0.260585	-0.688325	0.491248	0.999878	0
TSEN15	100.311	0.589653	0.562019	1.04917	0.2941	0.999878	0
C1orf21	326.453	-0.171065	0.175236	-0.976199	0.328966	0.999878	0
EDEM3	321.261	-0.14919	0.182515	-0.817408	0.413695	0.999878	0
NIBAN1	3.43991	-0.30547	1.22731	-0.248895	0.803442	0.999878	0
RNF2	280.04	0.349365	0.31186	1.12026	0.262602	0.999878	0
TRMT1L	118.913	0.0560553	0.198486	0.282415	0.777626	0.999878	0
SWT1	37.6434	0.140625	0.315477	0.445753	0.655776	0.999878	0
IVNS1ABP	294.964	0.224217	0.199732	1.12259	0.26161	0.999878	0
HMCN1	5.23498	0.0753147	0.688088	0.109455	0.912842	0.999878	0
PRG4	10.1801	0.726535	0.916383	0.792829	0.427878	0.999878	0
TPR	557.464	0.194223	0.208784	0.930261	0.352236	0.999878	0
ODR4	91.8219	0.0172703	0.273949	0.0630421	0.949733	0.999878	0
BRINP3	128.416	-0.648463	0.321709	-2.01568	0.0438335	0.999878	0
BRINP3-DT	8.21578	-1.1033	0.54109	-2.03903	0.0414467	0.999878	0
RGS2	101.467	-0.0395771	0.382427	-0.103489	0.917575	0.999878	0
UCHL5	315.933	0.0852503	0.252066	0.338206	0.735208	0.999878	0
RO60	228.987	-0.0681641	0.182604	-0.37329	0.708933	0.999878	0
GLRX2	15.3666	-0.307494	0.438553	-0.701156	0.483206	0.999878	0
CDC73	68.2148	0.0691382	0.310395	0.222742	0.823736	0.999878	0
B3GALT2	179.553	-0.218333	0.173079	-1.26146	0.207143	0.999878	0
ZBTB41	156.392	-0.0305863	0.24155	-0.126625	0.899237	0.999878	0
CRB1	3.21337	1.5541	1.11982	1.38781	0.165194	0.999878	0
DENND1B	55.8446	-0.237773	0.261284	-0.910017	0.362813	0.999878	0
LHX9	91.0804	-0.0446075	0.349184	-0.127748	0.898348	0.999878	0
NEK7	92.027	0.0885261	0.262431	0.337331	0.735867	0.999878	0
NR5A2	10.3095	-0.505613	0.800507	-0.631617	0.527637	0.999878	0
ZNF281	120.629	-0.259681	0.284436	-0.912968	0.361259	0.999878	0
KIF14	5.6056	-0.653504	0.934311	-0.69945	0.484271	0.999878	0
DDX59	46.7351	0.257334	0.271083	0.949283	0.342476	0.999878	0
CAMSAP2	1290.24	0.00139927	0.146497	0.00955156	0.992379	0.999878	0
KIF21B	1199.34	-0.320285	0.215089	-1.48909	0.136465	0.999878	0
LOC101929305	65.3996	-0.0924265	0.392771	-0.235319	0.813961	0.999878	0
TMEM9	370.246	0.0368686	0.200094	0.184257	0.853812	0.999878	0
IGFN1	4.87901	-0.0313157	0.714954	-0.0438011	0.965063	0.999878	0
TNNI1	33.7117	0.326366	0.313456	1.04119	0.297789	0.999878	0
PHLDA3	274.829	-0.139175	0.168658	-0.825191	0.409263	0.999878	0
CSRP1	118.132	0.440227	0.271594	1.62091	0.105038	0.999878	0
CSRP1-AS1	3.68965	0.0354214	1.21703	0.0291048	0.976781	0.999878	0
NAV1	1750.89	-0.347823	0.281756	-1.23449	0.217022	0.999878	0
LOC124904482	42.2123	0.134642	0.503155	0.267595	0.789011	0.999878	0
IPO9	834.572	-0.0934103	0.15276	-0.611484	0.540879	0.999878	0
SHISA4	92.7436	-0.0932947	0.241079	-0.386988	0.698765	0.999878	0
TIMM17A	324.049	-0.0386817	0.148875	-0.259826	0.794998	0.999878	0
RNPEP	62.7962	-0.109088	0.280064	-0.38951	0.696899	0.999878	0
ARL8A	935.904	0.318717	0.279285	1.14119	0.253791	0.999878	0
UBE2T	53.6574	-0.00120399	0.251459	-0.00478803	0.99618	0.999878	0
PPP1R12B	259.687	-0.281509	0.195238	-1.44188	0.149337	0.999878	0
SYT2	267.969	-0.0824402	0.197583	-0.417242	0.676501	0.999878	0
KDM5B	374.05	0.0857815	0.163991	0.523088	0.600913	0.999878	0
PCAT6	8.53341	0.705104	0.615711	1.14519	0.252132	0.999878	0
RABIF	135.141	-0.0297912	0.219298	-0.135848	0.891941	0.999878	0
KLHL12	317.731	0.38984	0.309075	1.26131	0.207196	0.999878	0
ADIPOR1	480.853	0.157249	0.236782	0.664108	0.506621	0.999878	0
CYB5R1	170.261	0.0283794	0.178192	0.159263	0.873461	0.999878	0
TMEM183A	434.98	0.412189	0.318416	1.2945	0.195493	0.999878	0
PPFIA4	276.149	-0.109579	0.212984	-0.514493	0.606907	0.999878	0
ADORA1	162.729	-0.330719	0.328761	-1.00596	0.314437	0.999878	0
BTG2	88.2187	0.0832296	0.294714	0.282408	0.777631	0.999878	0
ATP2B4	2269.87	-0.0290051	0.134298	-0.215975	0.829007	0.999878	0
LINC00260	10.8584	0.56898	0.785268	0.724568	0.468717	0.999878	0
ZBED6	76.9345	-0.239887	0.354642	-0.676419	0.498775	0.999878	0
SNRPE	55.9531	0.0548278	0.237774	0.230587	0.817635	0.999878	0
SOX13	16.2281	-0.131533	0.50275	-0.261627	0.793609	0.999878	0
ETNK2	466.785	-0.113805	0.244427	-0.4656	0.641502	0.999878	0
GOLT1A	10.1755	-0.123449	0.46759	-0.264012	0.791771	0.999878	0
PLEKHA6	471.804	-0.19686	0.180142	-1.0928	0.274481	0.999878	0
PPP1R15B	176.022	-0.0578154	0.176757	-0.32709	0.7436	0.999878	0
PIK3C2B	246.631	-0.254251	0.257326	-0.98805	0.323128	0.999878	0
MDM4	117.369	-0.14919	0.328822	-0.45371	0.650038	0.999878	0
LOC105371692	6.01699	0.0803266	0.723543	0.111018	0.911602	0.999878	0
LRRN2	152.816	-0.023537	0.287011	-0.082007	0.934641	0.999878	0
NFASC	1127.95	-0.361736	0.2534	-1.42753	0.153428	0.999878	0
CNTN2	513.495	-0.134672	0.321502	-0.418883	0.675302	0.999878	0
TMEM81	14.7071	0.561351	0.444324	1.26338	0.206452	0.999878	0
RBBP5	103.351	0.223698	0.215472	1.03818	0.299187	0.999878	0
DSTYK	368.049	0.313503	0.265353	1.18145	0.237422	0.999878	0
TMCC2	834.166	-0.108861	0.20774	-0.524026	0.60026	0.999878	0
KLHDC8A	94.1087	-0.211605	0.218806	-0.967088	0.3335	0.999878	0
LEMD1	11.2117	0.00959084	0.479258	0.0200118	0.984034	0.999878	0
CDK18	10.676	0.28198	0.487499	0.578421	0.56298	0.999878	0
MFSD4A-AS1	8.05045	-0.150044	0.524329	-0.286164	0.774753	0.999878	0
MFSD4A	63.7691	-0.165973	0.341063	-0.486634	0.626518	0.999878	0
ELK4	37.3306	-0.00241815	0.342907	-0.00705192	0.994373	0.999878	0
NUCKS1	1060.28	0.209415	0.202744	1.03291	0.301648	0.999878	0
RAB29	74.3492	0.263873	0.233703	1.1291	0.258856	0.999878	0
SLC41A1	135.922	0.00422379	0.325648	0.0129704	0.989651	0.999878	0
SRGAP2	277.614	-0.0112436	0.227916	-0.0493325	0.960654	0.999878	0
RASSF5	262.173	0.32582	0.242596	1.34306	0.179254	0.999878	0
EIF2D	36.8448	0.061235	0.361529	0.169378	0.865499	0.999878	0
DYRK3	135.941	0.418864	0.303694	1.37923	0.167824	0.999878	0
MAPKAPK2	145.297	0.168721	0.24966	0.675803	0.499166	0.999878	0
FCMR	17.2791	0.343976	0.442563	0.777236	0.437019	0.999878	0
PFKFB2	50.022	0.0600944	0.270675	0.222017	0.824301	0.999878	0
YOD1	66.5765	-0.0980334	0.248899	-0.393869	0.693678	0.999878	0
LOC107985251	9.59185	-0.310574	0.471853	-0.658201	0.510409	0.999878	0
CD55	87.3971	-0.0197383	0.517243	-0.0381606	0.96956	0.999878	0
CD46	237.202	-0.160175	0.301987	-0.530405	0.595831	0.999878	0
MIR29B2CHG	5.68485	0.11789	0.752493	0.156666	0.875508	0.999878	0
PLXNA2	367.819	0.0967741	0.258895	0.373797	0.708556	0.999878	0
CAMK1G	14.7463	-0.0464879	0.629026	-0.0739046	0.941086	0.999878	0
G0S2	4.75939	0.385907	0.749949	0.514578	0.606848	0.999878	0
C1orf74	16.3179	-0.104165	0.407191	-0.255813	0.798095	0.999878	0
UTP25	63.1492	-0.0969538	0.262803	-0.368922	0.712186	0.999878	0
SYT14	121.452	-0.353559	0.329086	-1.07437	0.282659	0.999878	0
KCNH1	139.556	0.103876	0.250024	0.415463	0.677803	0.999878	0
KCNH1-IT1	6.20675	1.48987	0.804807	1.85122	0.0641384	0.999878	0
RCOR3	197.231	0.121973	0.215153	0.566913	0.570773	0.999878	0
TRAF5	80.6648	0.130786	0.279508	0.467916	0.639845	0.999878	0
LOC124904504	3.47566	0.817823	0.896729	0.912007	0.361765	0.999878	0
LINC00467	7.65619	0.638241	0.667879	0.955624	0.339262	0.999878	0
SLC30A1	37.9506	-0.012543	0.271704	-0.0461643	0.963179	0.999878	0
LPGAT1	655.693	-0.0316493	0.139625	-0.226673	0.820678	0.999878	0
INTS7	98.1723	-0.193227	0.203547	-0.949302	0.342467	0.999878	0
PPP2R5A	4.47379	0.297385	0.69911	0.425376	0.670562	0.999878	0
PACC1	55.4372	-0.0236632	0.302941	-0.0781115	0.937739	0.999878	0
NENF	72.7379	0.294559	0.2948	0.999186	0.317705	0.999878	0
ATF3	306.805	0.5654	0.243336	2.32353	0.0201505	0.999878	0
BATF3	105.054	0.019358	0.491228	0.0394074	0.968566	0.999878	0
NSL1	103.22	-0.421824	0.366892	-1.14972	0.250258	0.999878	0
TATDN3	141.398	0.392511	0.296107	1.32557	0.184982	0.999878	0
FLVCR1-DT	5.40262	0.340457	0.641135	0.531022	0.595404	0.999878	0
FLVCR1	133.569	-0.171232	0.269166	-0.636158	0.524673	0.999878	0
VASH2	76.5406	0.437594	0.355505	1.23091	0.218358	0.999878	0
ANGEL2	58.3926	0.116333	0.279887	0.415644	0.677671	0.999878	0
RPS6KC1	273.305	-0.0255817	0.198894	-0.128619	0.897659	0.999878	0
PROX1	69.7491	0.182286	0.356013	0.51202	0.608637	0.999878	0
LOC124904509	3.35235	-0.0877305	0.858645	-0.102173	0.918619	0.999878	0
SMYD2	153.067	0.138663	0.186686	0.74276	0.457627	0.999878	0
PTPN14	22.0765	0.332817	0.453139	0.73447	0.462662	0.999878	0
KCNK2	28.8854	0.0472106	0.481057	0.0981394	0.921822	0.999878	0
KCTD3	313.402	0.354346	0.230324	1.53847	0.123935	0.999878	0
ESRRG	133.551	-0.157706	0.246881	-0.638793	0.522958	0.999878	0
GPATCH2	66.4894	0.0023908	0.28205	0.00847652	0.993237	0.999878	0
SPATA17	11.0413	0.444053	0.479085	0.926878	0.35399	0.999878	0
RRP15	75.1247	0.0167519	0.29342	0.0570919	0.954472	0.999878	0
TGFB2	12.4236	0.569479	0.486903	1.1696	0.242164	0.999878	0
LYPLAL1	73.1077	0.0209824	0.288673	0.0726855	0.942056	0.999878	0
SLC30A10	60.4181	-0.768997	0.335087	-2.29492	0.0217377	0.999878	0
EPRS1	893.154	0.276717	0.245093	1.12903	0.258885	0.999878	0
BPNT1	42.953	-0.516934	0.349306	-1.47989	0.138903	0.999878	0
IARS2	326.52	0.403614	0.288132	1.4008	0.161275	0.999878	0
RAB3GAP2	451.777	-0.0964832	0.18233	-0.529167	0.596689	0.999878	0
AURKAP1	5.49123	-0.00388141	0.636636	-0.00609675	0.995136	0.999878	0
MARK1	491.28	-0.169927	0.197525	-0.86028	0.389635	0.999878	0
C1orf115	16.2429	0.595809	0.428579	1.3902	0.164469	0.999878	0
MTARC2	11.1172	0.0852817	0.493762	0.172718	0.862873	0.999878	0
MTARC1	40.646	-0.362675	0.305476	-1.18725	0.235131	0.999878	0
DUSP10	60.9927	0.366448	0.29796	1.22986	0.218751	0.999878	0
TAF1A	24.1284	-0.64624	0.544846	-1.1861	0.235584	0.999878	0
TAF1A-AS1	7.70682	0.164442	0.753012	0.218379	0.827134	0.999878	0
MIA3	475.724	0.0353568	0.220468	0.160372	0.872588	0.999878	0
AIDA	61.7712	0.12565	0.329033	0.381877	0.702552	0.999878	0
BROX	121.54	-0.0241885	0.188273	-0.128475	0.897773	0.999878	0
DISP1	48.9906	-0.0213005	0.353324	-0.060286	0.951928	0.999878	0
TLR5	8.51724	-0.600729	0.712406	-0.84324	0.399094	0.999878	0
SUSD4	348.018	0.0473124	0.162425	0.291287	0.770832	0.999878	0
CAPN2	251.042	-0.0981442	0.190617	-0.514876	0.606639	0.999878	0
TP53BP2	98.53	0.180091	0.253827	0.709501	0.478014	0.999878	0
GTF2IP20	16.2984	-0.0788601	0.525941	-0.149941	0.880811	0.999878	0
SEPTIN7P13	23.8932	0.0412729	0.357499	0.115449	0.908089	0.999878	0
FBXO28	156.004	-0.0980068	0.185942	-0.527084	0.598135	0.999878	0
DEGS1	261.462	0.326513	0.312804	1.04383	0.296566	0.999878	0
NVL	90.6961	-0.339456	0.371882	-0.912808	0.361344	0.999878	0
CNIH4	108.997	0.120647	0.48173	0.250445	0.802244	0.999878	0
WDR26	489.435	-0.124408	0.215501	-0.5773	0.563737	0.999878	0
CNIH3	45.2057	-0.535219	0.390366	-1.37107	0.170354	0.999878	0
DNAH14	70.4757	-0.0654734	0.284639	-0.230022	0.818074	0.999878	0
LBR	90.4224	0.0614827	0.252184	0.243802	0.807385	0.999878	0
ENAH	1119.6	0.233797	0.229125	1.02039	0.307543	0.999878	0
SRP9	413.716	0.0300055	0.147539	0.203374	0.838843	0.999878	0
EPHX1	312.589	0.086571	0.154441	0.560543	0.575109	0.999878	0
PYCR2	105.747	-0.125357	0.262146	-0.478194	0.632512	0.999878	0
SDE2	91.1127	0.102405	0.241937	0.423273	0.672096	0.999878	0
H3-3A	65.1191	-0.0592184	0.277184	-0.213643	0.830826	0.999878	0
ACBD3	156.31	0.120308	0.212366	0.566511	0.571046	0.999878	0
LIN9	9.56519	-0.568379	0.64073	-0.887082	0.375035	0.999878	0
PARP1	761.448	0.0511816	0.172972	0.295895	0.767311	0.999878	0
STUM	47.5628	0.22282	0.349066	0.638333	0.523257	0.999878	0
ITPKB	7.04983	0.212273	0.748475	0.283608	0.776711	0.999878	0
PSEN2	139.916	-0.339304	0.184776	-1.8363	0.0663138	0.999878	0
LOC107985354	11.7582	-0.602704	0.528685	-1.14001	0.254284	0.999878	0
COQ8A	43.2923	-0.22591	0.323115	-0.699161	0.484451	0.999878	0
CDC42BPA	911.949	-0.136527	0.141612	-0.964094	0.334999	0.999878	0
ZNF678	50.2089	-0.119702	0.338857	-0.353251	0.7239	0.999878	0
SNAP47	206.403	-0.104222	0.172924	-0.602705	0.546705	0.999878	0
JMJD4	55.204	-0.179339	0.38071	-0.471066	0.637594	0.999878	0
WNT9A	33.1902	-0.174118	0.344198	-0.505865	0.612951	0.999878	0
ARF1	1025.45	0.0931493	0.14448	0.644723	0.519107	0.999878	0
C1orf35	40.4568	-0.0276912	0.387023	-0.0715493	0.942961	0.999878	0
MRPL55	76.408	0.109362	0.316995	0.344997	0.730097	0.999878	0
GUK1	584.492	-0.0826897	0.245286	-0.337116	0.73603	0.999878	0
GJC2	12.7558	0.302023	0.552619	0.546531	0.584701	0.999878	0
LOC124904534	5.85205	0.813315	0.802948	1.01291	0.311103	0.999878	0
IBA57	33.0768	-0.367343	0.293284	-1.25252	0.210382	0.999878	0
LOC124904536	11.0871	-0.686623	0.567251	-1.21044	0.22611	0.999878	0
OBSCN-AS1	8.18363	0.275987	0.864636	0.319195	0.749579	0.999878	0
OBSCN	84.5358	-0.388027	0.238091	-1.62974	0.103157	0.999878	0
TRIM11	86.8379	0.0723339	0.253633	0.285191	0.775498	0.999878	0
RAB4A-AS1	13.0362	-0.171835	0.754943	-0.227613	0.819947	0.999878	0
RAB4A	468.011	0.0712455	0.16538	0.430798	0.666615	0.999878	0
CCSAP	234.763	-0.0828727	0.161513	-0.513102	0.60788	0.999878	0
ACTA1	148.804	0.580802	0.618181	0.939535	0.347456	0.999878	0
NUP133	245.688	0.18882	0.239033	0.78993	0.429569	0.999878	0
ABCB10	73.7319	-0.220008	0.258587	-0.85081	0.394875	0.999878	0
TAF5L	116.477	-0.0325088	0.209863	-0.154905	0.876896	0.999878	0
URB2	50.3832	-0.471843	0.265482	-1.77731	0.0755179	0.999878	0
GALNT2	287.781	0.187578	0.170593	1.09956	0.271522	0.999878	0
PGBD5	343.013	0.0509995	0.145201	0.351235	0.725412	0.999878	0
LOC124904545	4.38692	0.234756	0.72377	0.324352	0.745672	0.999878	0
COG2	72.3843	0.0501641	0.283627	0.176867	0.859613	0.999878	0
AGT	181.958	0.399385	0.27253	1.46547	0.142792	0.999878	0
C1orf198	101.585	0.266641	0.452305	0.589516	0.555515	0.999878	0
TTC13	267.875	-0.201659	0.211876	-0.95178	0.341209	0.999878	0
ARV1	65.1342	-0.131125	0.280533	-0.467413	0.640204	0.999878	0
FAM89A	4.94974	0.07691	0.634394	0.121234	0.903506	0.999878	0
TRIM67	637.037	-0.298101	0.199584	-1.49361	0.135276	0.999878	0
C1orf131	32.7553	0.85096	0.751446	1.13243	0.257454	0.999878	0
GNPAT	198.052	0.062691	0.183439	0.341754	0.732536	0.999878	0
EXOC8	140.381	-0.42528	0.282638	-1.50468	0.132407	0.999878	0
SPRTN	30.7403	-0.176026	0.404519	-0.435149	0.663454	0.999878	0
EGLN1	541.151	0.271138	0.2173	1.24776	0.21212	0.999878	0
TSNAX	70.2785	-0.216734	0.22551	-0.961083	0.336511	0.999878	0
SIPA1L2	807.558	-0.041101	0.249759	-0.164563	0.869288	0.999878	0
MAP10	17.21	-0.00142226	0.38263	-0.00371705	0.997034	0.999878	0
NTPCR	165.971	0.0163736	0.177566	0.0922113	0.92653	0.999878	0
PCNX2	271.075	-0.0181854	0.172728	-0.105283	0.916151	0.999878	0
MAP3K21	41.8174	0.202387	0.317763	0.636912	0.524182	0.999878	0
KCNK1	42.8549	-0.0804755	0.327141	-0.245997	0.805685	0.999878	0
LOC107985362	9.70156	0.692794	0.47972	1.44416	0.148694	0.999878	0
SLC35F3	54.0563	-0.229405	0.279992	-0.819327	0.4126	0.999878	0
COA6	43.3573	0.257131	0.36151	0.711267	0.476919	0.999878	0
TARBP1	164.577	-0.211844	0.197914	-1.07038	0.284447	0.999878	0
IRF2BP2	330.269	-0.00965829	0.179743	-0.0537338	0.957147	0.999878	0
LINC01132	4.13217	-0.611086	1.10808	-0.55148	0.581305	0.999878	0
TOMM20	748.175	0.0158954	0.133245	0.119294	0.905042	0.999878	0
RBM34	165.397	0.247593	0.191582	1.29236	0.196232	0.999878	0
ARID4B	258.014	0.16347	0.170322	0.959771	0.337171	0.999878	0
GGPS1	283.245	0.0189754	0.246353	0.0770253	0.938603	0.999878	0
GNG4	78.9532	0.289251	0.218261	1.32525	0.185089	0.999878	0
LYST	324.775	-0.667935	0.406051	-1.64495	0.0999797	0.999878	0
NID1	5.25518	-0.0643341	0.777792	-0.0827137	0.934079	0.999878	0
GPR137B	18.2057	0.228771	0.475033	0.481591	0.630097	0.999878	0
ERO1B	39.3863	-0.0424151	0.279029	-0.15201	0.879179	0.999878	0
EDARADD	14.0002	0.132667	0.511149	0.259548	0.795213	0.999878	0
LGALS8	333.204	-0.235729	0.344024	-0.685212	0.49321	0.999878	0
HEATR1	134.004	0.052646	0.226232	0.232708	0.815988	0.999878	0
ACTN2	53.1526	-0.343444	0.334465	-1.02684	0.304494	0.999878	0
MTR	153.968	0.214476	0.238105	0.900762	0.367715	0.999878	0
LOC105373218	9.99585	0.414684	0.616758	0.672361	0.501354	0.999878	0
RYR2	445.028	-0.1374	0.15066	-0.911986	0.361776	0.999878	0
CHRM3	137.126	-0.451802	0.367769	-1.22849	0.219262	0.999878	0
FMN2	127.491	-0.292236	0.202971	-1.43979	0.149926	0.999878	0
GREM2	96.7579	0.320891	0.456755	0.702546	0.482338	0.999878	0
RGS7	102.731	-0.00614748	0.263238	-0.0233534	0.981368	0.999878	0
FH	208.149	-0.0329363	0.164987	-0.19963	0.84177	0.999878	0
OPN3	28.7192	0.491989	0.341946	1.43879	0.150209	0.999878	0
PLD5	212.187	-0.175734	0.193899	-0.906318	0.364768	0.999878	0
LOC105373234	6.9416	-0.0392568	0.620217	-0.0632953	0.949531	0.999878	0
ZBTB18	121.638	-0.169304	0.207004	-0.817878	0.413427	0.999878	0
ADSS2	505.812	0.799758	0.443716	1.80241	0.0714811	0.999878	0
DESI2	110.092	0.294852	0.197697	1.49143	0.135848	0.999878	0
COX20	359.334	0.0194326	0.176192	0.110292	0.912177	0.999878	0
HNRNPU	4330.05	0.613512	0.400661	1.53125	0.125708	0.999878	0
EFCAB2	81.4293	-0.168048	0.321112	-0.52333	0.600745	0.999878	0
LOC107985725	5.6363	-0.0764754	0.595944	-0.128327	0.897891	0.999878	0
KIF26B	36.9689	-0.434091	0.357743	-1.21342	0.224971	0.999878	0
SMYD3	151.968	-0.0681748	0.177563	-0.383948	0.701017	0.999878	0
TFB2M	36.8178	0.399329	0.630484	0.633369	0.526493	0.999878	0
CNST	742.213	-0.216862	0.239464	-0.905613	0.36514	0.999878	0
LOC102724382	4.78386	1.21453	0.747755	1.62424	0.104324	0.999878	0
SCCPDH	278.185	0.0377835	0.209459	0.180386	0.85685	0.999878	0
LINC01341	5.62403	-0.382203	0.724404	-0.527611	0.59777	0.999878	0
AHCTF1	152.716	-0.0410622	0.330738	-0.124153	0.901194	0.999878	0
ZNF670	27.836	-0.0155416	0.415467	-0.0374074	0.97016	0.999878	0
ZNF669	34.0053	0.172875	0.41592	0.415646	0.677669	0.999878	0
FLJ39095	8.96348	0.429105	0.473543	0.906158	0.364852	0.999878	0
ZNF124	17.1601	0.565958	0.380475	1.4875	0.136882	0.999878	0
TRIM58	142.572	0.117781	0.17626	0.668221	0.503992	0.999878	0
OR2W3	26.9918	0.0985307	0.385834	0.255371	0.798437	0.999878	0
OR2L13	51.3705	0.627772	0.504629	1.24403	0.21349	0.999878	0
SH3BP5L	182.329	-0.06066	0.201331	-0.301296	0.763189	0.999878	0
ZNF672	130.004	0.357293	0.393862	0.907151	0.364327	0.999878	0
ZNF692	105.203	-0.0663313	0.24075	-0.27552	0.782917	0.999878	0
PGBD2	20.1829	0.0208919	0.413129	0.05057	0.959668	0.999878	0
FAM110C	7.47873	0.244285	0.604125	0.404362	0.685947	0.999878	0
SH3YL1	75.6963	-0.291468	0.407178	-0.715824	0.4741	0.999878	0
ACP1	362.892	0.0518303	0.166066	0.312106	0.75496	0.999878	0
ALKAL2	41.629	-0.394495	0.616295	-0.640109	0.522102	0.999878	0
LOC101927262	13.3702	-0.625458	0.723913	-0.863995	0.387591	0.999878	0
TMEM18	92.4405	0.0509229	0.299413	0.170076	0.86495	0.999878	0
SNTG2	3.65286	-0.631624	0.74703	-0.845513	0.397825	0.999878	0
PXDN	560.918	-0.102305	0.180385	-0.56715	0.570612	0.999878	0
MYT1L	268.251	-0.146344	0.159428	-0.917937	0.358652	0.999878	0
EIPR1	100.526	0.130014	0.248796	0.522573	0.601271	0.999878	0
TRAPPC12	48.239	0.360178	0.370863	0.971188	0.331455	0.999878	0
ADI1	23.5788	0.00901142	0.344251	0.0261769	0.979116	0.999878	0
RNASEH1	206.974	-0.231229	0.168288	-1.37401	0.16944	0.999878	0
RNASEH1-DT	24.73	-0.318119	0.354817	-0.896571	0.369948	0.999878	0
LOC124907726	54.4641	0.314181	0.461525	0.680746	0.496032	0.999878	0
RPS7	216.899	0.22006	0.162345	1.35551	0.175254	0.999878	0
SOX11	568.163	-0.0491832	0.230079	-0.213767	0.830729	0.999878	0
SILC1	8.14813	-0.250653	0.621371	-0.403386	0.686664	0.999878	0
LOC400940	11.9947	0.222444	0.429649	0.517734	0.604644	0.999878	0
NRIR	3.65285	0.759065	0.806128	0.941619	0.346388	0.999878	0
CMPK2	62.5399	0.14977	0.321666	0.465608	0.641496	0.999878	0
RSAD2	16.3639	0.196086	0.446343	0.439316	0.660433	0.999878	0
GRASLND	21.9845	0.0732821	0.372181	0.196899	0.843907	0.999878	0
RNF144A	171.201	-0.045631	0.256806	-0.177687	0.858969	0.999878	0
ID2	255.812	0.107104	0.219975	0.486889	0.626337	0.999878	0
KIDINS220	2707.51	-0.197574	0.158453	-1.24689	0.212436	0.999878	0
MBOAT2	397.497	0.00443356	0.17365	0.0255317	0.979631	0.999878	0
ASAP2	224.017	0.083751	0.183543	0.456301	0.648174	0.999878	0
ITGB1BP1	318.918	0.193718	0.221931	0.872871	0.382733	0.999878	0
CPSF3	95.1377	-0.114397	0.211498	-0.54089	0.588583	0.999878	0
IAH1	79.6147	0.449671	0.271308	1.65742	0.0974348	0.999878	0
ADAM17	84.3871	0.0426649	0.288388	0.147943	0.882388	0.999878	0
YWHAQ	2145.03	0.0390235	0.116898	0.333826	0.738511	0.999878	0
TAF1B	52.6167	-0.190021	0.272339	-0.69774	0.48534	0.999878	0
GRHL1	15.1587	0.366706	0.410373	0.893591	0.371541	0.999878	0
KLF11	51.9745	0.11402	0.27869	0.409127	0.682446	0.999878	0
HPCAL1	666.444	-0.0193228	0.186925	-0.103372	0.917668	0.999878	0
ODC1	237.672	0.0245788	0.208373	0.117956	0.906103	0.999878	0
ODC1-DT	3.02977	-0.0259936	1.07044	-0.0242831	0.980627	0.999878	0
NOL10	88.1891	0.0977378	0.265926	0.367537	0.713218	0.999878	0
RN7SL832P	3.38395	0.489502	0.743923	0.658	0.510538	0.999878	0
PDIA6	246.736	0.0433345	0.203672	0.212767	0.831509	0.999878	0
KCNF1	19.1306	-0.330669	0.39587	-0.835298	0.40355	0.999878	0
ROCK2	226	0.0807444	0.188001	0.42949	0.667566	0.999878	0
E2F6	137.122	0.361838	0.524749	0.689544	0.490481	0.999878	0
GREB1	199.799	-0.408172	0.375157	-1.088	0.276593	0.999878	0
LPIN1	260.807	0.193764	0.166881	1.16109	0.245605	0.999878	0
LOC124905974	15.0115	0.263678	0.451817	0.583595	0.559493	0.999878	0
TRIB2	912.46	0.0261829	0.129321	0.202465	0.839553	0.999878	0
LRATD1	147.174	0.259314	0.183926	1.40988	0.158574	0.999878	0
NBAS	425.255	0.105723	0.18336	0.576587	0.564219	0.999878	0
LOC124905975	5.33636	0.269879	0.630422	0.428092	0.668584	0.999878	0
DDX1	742.877	0.177509	0.23171	0.766082	0.443627	0.999878	0
MYCN	59.5666	0.0827841	0.341241	0.242597	0.808318	0.999878	0
CYRIA	187.191	0.12913	0.183898	0.702186	0.482563	0.999878	0
RAD51AP2	32.4132	0.52478	0.647572	0.810381	0.417721	0.999878	0
VSNL1	685.96	-0.113352	0.261572	-0.433351	0.664759	0.999878	0
SMC6	94.9366	0.244188	0.3155	0.773971	0.438948	0.999878	0
GEN1	65.3428	-0.0472607	0.221976	-0.212909	0.831398	0.999878	0
KCNS3	10.4913	0.128119	0.850553	0.15063	0.880268	0.999878	0
OSR1	6.99855	0.825812	0.599939	1.37649	0.168669	0.999878	0
TTC32	25.7103	0.473996	0.373523	1.26899	0.204446	0.999878	0
WDR35	69.5288	-0.168129	0.242592	-0.693052	0.488277	0.999878	0
LAPTM4A	642.589	0.611424	0.347971	1.75711	0.0788987	0.999878	0
SDC1	115.473	0.178471	0.253943	0.702799	0.482181	0.999878	0
PUM2	555.475	0.132902	0.224454	0.592113	0.553775	0.999878	0
RHOB	558.586	0.0969422	0.212945	0.455246	0.648932	0.999878	0
HS1BP3	22.7409	-0.0369811	0.350201	-0.1056	0.9159	0.999878	0
GDF7	16.6741	-0.163048	0.519987	-0.313561	0.753855	0.999878	0
LDAH	83.4471	0.519261	0.261517	1.98557	0.0470807	0.999878	0
KLHL29	200.353	-0.0505979	0.226979	-0.222919	0.823599	0.999878	0
ATAD2B	93.7421	0.195708	0.249663	0.783888	0.433106	0.999878	0
UBXN2A	130.729	-0.266795	0.249051	-1.07125	0.284058	0.999878	0
WDCP	49.8652	0.121892	0.265732	0.458702	0.646448	0.999878	0
FKBP1B	258.663	0.0294865	0.163851	0.179959	0.857185	0.999878	0
SF3B6	238.874	0.879489	0.522525	1.68315	0.0923455	0.999878	0
FAM228B	33.0272	0.447922	0.650639	0.688435	0.491179	0.999878	0
TP53I3	9.2522	0.106826	0.646116	0.165336	0.868679	0.999878	0
FAM228A	12.8017	-0.229149	0.609639	-0.375877	0.707008	0.999878	0
ITSN2	138.192	-0.170591	0.294397	-0.579461	0.562278	0.999878	0
NCOA1	455.504	-0.0606869	0.145917	-0.415901	0.677483	0.999878	0
PTRHD1	55.1262	0.0969824	0.271355	0.357401	0.720792	0.999878	0
CENPO	103.346	-0.131045	0.232232	-0.564285	0.57256	0.999878	0
ADCY3	163.594	-0.260628	0.261525	-0.996571	0.318973	0.999878	0
DNAJC27	180.725	0.0600496	0.227051	0.264476	0.791413	0.999878	0
DNAJC27-AS1	13.5607	0.445806	0.747926	0.596057	0.551137	0.999878	0
EFR3B	861.378	-0.367791	0.275725	-1.33391	0.182235	0.999878	0
DNMT3A	277.03	-0.408608	0.370251	-1.1036	0.269768	0.999878	0
DTNB	182.569	-0.0128484	0.179085	-0.0717445	0.942805	0.999878	0
ASXL2	85.4631	-0.185197	0.219738	-0.84281	0.399335	0.999878	0
KIF3C	2162.52	-0.325014	0.262815	-1.23667	0.21621	0.999878	0
RAB10	896.16	0.33089	0.240261	1.37721	0.168447	0.999878	0
LOC105374333	3.90792	0.7358	1.09033	0.674841	0.499777	0.999878	0
GAREM2	288.225	-0.0709596	0.305729	-0.2321	0.81646	0.999878	0
HADHA	353.744	0.391576	0.247384	1.58287	0.113452	0.999878	0
HADHB	77.9314	0.462375	0.434495	1.06417	0.287253	0.999878	0
LOC105374334	19.9775	-0.404188	0.881086	-0.458739	0.646422	0.999878	0
SELENOI	495.468	-0.265046	0.163107	-1.62498	0.104166	0.999878	0
KCNK3	758.878	-0.0763645	0.233123	-0.327571	0.743236	0.999878	0
SLC35F6	141.523	-0.454636	0.337525	-1.34697	0.17799	0.999878	0
DPYSL5	2436.85	-0.0848022	0.182363	-0.465018	0.641919	0.999878	0
MAPRE3	756.227	0.0371184	0.160335	0.231505	0.816922	0.999878	0
TMEM214	95.2132	-0.423816	0.232846	-1.82016	0.0687347	0.999878	0
AGBL5	235.836	0.137924	0.176434	0.781733	0.434371	0.999878	0
OST4	108.336	0.148037	0.208471	0.710109	0.477637	0.999878	0
EMILIN1	12.8908	0.630455	0.520713	1.21075	0.22599	0.999878	0
KHK	71.3187	-0.050172	0.28942	-0.173354	0.862373	0.999878	0
CGREF1	92.8979	0.529854	0.588281	0.900682	0.367758	0.999878	0
PREB	207.616	0.0277362	0.227937	0.121684	0.903149	0.999878	0
SLC5A6	156.042	0.0498147	0.210255	0.236925	0.812715	0.999878	0
ATRAID	75.6713	-0.031191	0.217796	-0.143212	0.886123	0.999878	0
CAD	165.314	-0.0162325	0.178903	-0.0907337	0.927704	0.999878	0
SLC30A3	13.1934	0.411488	0.401303	1.02538	0.305185	0.999878	0
UCN	18.947	0.860198	0.860043	1.00018	0.317223	0.999878	0
MPV17	71.1878	-0.0283817	0.228319	-0.124307	0.901072	0.999878	0
GTF3C2	121.608	-0.0684605	0.2407	-0.284423	0.776086	0.999878	0
GTF3C2-AS2	21.0831	-0.127111	0.353726	-0.359347	0.719335	0.999878	0
EIF2B4	111.848	0.0880021	0.234505	0.375267	0.707462	0.999878	0
SNX17	362.404	0.38492	0.221542	1.73746	0.0823063	0.999878	0
ZNF513	78.7945	0.101465	0.225371	0.450212	0.652557	0.999878	0
PPM1G	418.071	0.0396101	0.200047	0.198004	0.843042	0.999878	0
NRBP1	912.467	0.464523	0.33396	1.39095	0.16424	0.999878	0
KRTCAP3	3.19667	-0.328581	0.863531	-0.380508	0.703568	0.999878	0
IFT172	169.682	-0.0280743	0.206886	-0.135699	0.892059	0.999878	0
FNDC4	149.328	0.158613	0.201345	0.787766	0.430833	0.999878	0
SPATA31H1	4.95039	0.292435	0.720878	0.405665	0.684989	0.999878	0
ZNF512	374.226	0.0630267	0.179763	0.35061	0.725881	0.999878	0
CCDC121	9.40387	-0.37301	0.573166	-0.650789	0.515182	0.999878	0
GPN1	120.967	0.13535	0.227397	0.595217	0.551699	0.999878	0
SUPT7L	304.214	-0.098249	0.191331	-0.513502	0.6076	0.999878	0
SLC4A1AP	183.417	0.242132	0.260006	0.931255	0.351722	0.999878	0
MRPL33	72.3772	0.160537	0.225223	0.712792	0.475974	0.999878	0
RBKS	9.90668	0.0677695	0.53495	0.126684	0.899191	0.999878	0
BABAM2	80.6807	0.109833	0.286407	0.383487	0.701359	0.999878	0
FOSL2	264.039	0.324219	0.288462	1.12396	0.261031	0.999878	0
PLB1	14.065	0.00221087	0.566668	0.00390153	0.996887	0.999878	0
PPP1CB	1006.67	0.404555	0.265099	1.52606	0.126996	0.999878	0
TRMT61B	66.6657	-0.0803244	0.266175	-0.301772	0.762826	0.999878	0
WDR43	127.447	0.198196	0.329538	0.601436	0.547549	0.999878	0
CLIP4	69.0347	0.177139	0.276865	0.639805	0.5223	0.999878	0
ALK	167.115	-0.266516	0.289236	-0.921447	0.356817	0.999878	0
YPEL5	507.098	0.707489	0.472401	1.49765	0.134225	0.999878	0
LBH	418.485	-0.292321	0.306096	-0.954998	0.339579	0.999878	0
LCLAT1	68.6779	0.303477	0.287561	1.05535	0.291266	0.999878	0
GALNT14	374.876	-0.123951	0.199952	-0.619905	0.53532	0.999878	0
EHD3	222.88	-0.239727	0.287225	-0.834628	0.403927	0.999878	0
MEMO1	1081.31	1.01149	0.35098	2.88189	0.00395299	0.999878	0
DPY30	128.079	0.559623	0.383944	1.45757	0.14496	0.999878	0
SPAST	353.192	0.0309649	0.144876	0.213734	0.830754	0.999878	0
SLC30A6	72.5535	-0.271533	0.357049	-0.760493	0.44696	0.999878	0
YIPF4	212.665	-0.230863	0.171019	-1.34992	0.17704	0.999878	0
BIRC6	500.606	-0.584099	0.335541	-1.74077	0.0817246	0.999878	0
TTC27	28.1301	0.0366296	0.422112	0.0867768	0.930849	0.999878	0
LTBP1	13.325	-0.457786	0.651087	-0.703111	0.481987	0.999878	0
FAM98A	171.111	0.137625	0.379589	0.362562	0.716932	0.999878	0
CRIM1	172.675	-0.395433	0.187984	-2.10354	0.0354184	0.999878	0
FEZ2	192.232	-0.099725	0.272846	-0.365499	0.714739	0.999878	0
STRN	168.577	0.0690737	0.249182	0.277201	0.781626	0.999878	0
HEATR5B	386.662	-0.250652	0.181018	-1.38468	0.166151	0.999878	0
GPATCH11	115.191	-0.054814	0.212479	-0.257974	0.796427	0.999878	0
EIF2AK2	386.214	-0.553237	0.413754	-1.33712	0.181185	0.999878	0
CEBPZOS	229.859	0.0299223	0.179275	0.166908	0.867443	0.999878	0
CEBPZ	188.793	0.142207	0.190538	0.746346	0.455459	0.999878	0
NDUFAF7	157.443	0.358377	0.207192	1.72968	0.0836875	0.999878	0
PRKD3	4.95543	0.447619	0.633716	0.70634	0.479976	0.999878	0
QPCT	12.5364	-0.340911	0.500491	-0.681152	0.495775	0.999878	0
CDC42EP3	106.079	0.156664	0.244407	0.640996	0.521525	0.999878	0
RMDN2	9.69338	-0.700052	0.531699	-1.31663	0.187962	0.999878	0
ATL2	109.786	0.358569	0.203444	1.7625	0.0779853	0.999878	0
HNRNPLL	348.308	0.680479	0.385515	1.76512	0.0775442	0.999878	0
SRSF7	247.577	0.160182	0.318647	0.502693	0.61518	0.999878	0
GEMIN6	48.6142	0.671749	0.50936	1.31881	0.187233	0.999878	0
DHX57	210.602	-0.0159302	0.174922	-0.0910703	0.927437	0.999878	0
MORN2	34.7314	0.242879	0.28771	0.84418	0.398569	0.999878	0
ARHGEF33	11.2592	-0.752287	0.785056	-0.958258	0.337933	0.999878	0
SOS1	402.044	0.0576674	0.162034	0.355896	0.721918	0.999878	0
MAP4K3	421.972	0.125705	0.216651	0.58022	0.561766	0.999878	0
MAP4K3-DT	53.3207	-0.086177	0.294569	-0.292553	0.769864	0.999878	0
TMEM178A	176.169	0.0748314	0.167235	0.447463	0.654541	0.999878	0
THUMPD2	23.7213	-0.395283	0.370513	-1.06685	0.286038	0.999878	0
SLC8A1	612.631	-0.208446	0.146603	-1.42185	0.155071	0.999878	0
PKDCC	30.9883	-0.371203	0.384673	-0.964982	0.334554	0.999878	0
EML4	205.68	-0.0474204	0.203468	-0.23306	0.815715	0.999878	0
COX7A2L	446.838	0.104822	0.183745	0.570473	0.568357	0.999878	0
KCNG3	9.86945	-0.722814	0.642647	-1.12475	0.260697	0.999878	0
MTA3	466.674	-0.0967765	0.208587	-0.463961	0.642675	0.999878	0
ZFP36L2	6.68114	-0.0948664	0.751584	-0.126222	0.899556	0.999878	0
THADA	69.0473	0.401365	0.455095	0.881936	0.377812	0.999878	0
DYNC2LI1	58.294	0.190267	0.291874	0.65188	0.514479	0.999878	0
LRPPRC	782.826	-0.0399566	0.127189	-0.31415	0.753407	0.999878	0
PPM1B	163.754	-0.336075	0.424284	-0.792099	0.428303	0.999878	0
PREPL	2602.28	-0.0429489	0.108812	-0.394708	0.693058	0.999878	0
CAMKMT	34.4455	0.0055953	0.377679	0.014815	0.98818	0.999878	0
LOC124905999	7.59918	0.463887	0.704374	0.658581	0.510165	0.999878	0
SIX3	98.412	0.635572	0.304409	2.08789	0.0368081	0.999878	0
SRBD1	52.3667	0.211093	0.250765	0.841798	0.399901	0.999878	0
LOC102724965	5.15706	-0.270949	0.641122	-0.422617	0.672575	0.999878	0
PRKCE	643.595	0.155145	0.152493	1.0174	0.308965	0.999878	0
ATP6V1E2	23.9727	0.666316	0.39652	1.68041	0.092878	0.999878	0
RHOQ	1060.38	0.787027	0.382698	2.05652	0.039732	0.999878	0
PIGF	65.7237	0.392382	0.692759	0.566404	0.571119	0.999878	0
LOC124906003	6.43504	0.528633	0.791786	0.667647	0.504359	0.999878	0
CRIPT	119.274	0.397729	0.195636	2.03301	0.0420514	0.999878	0
LOC105374584	7.7071	0.263902	0.796677	0.331253	0.740453	0.999878	0
SOCS5	199.881	0.193796	0.216985	0.89313	0.371788	0.999878	0
MCFD2	392.862	0.189867	0.193331	0.982078	0.326061	0.999878	0
TTC7A	104.29	0.252335	0.35714	0.706543	0.47985	0.999878	0
CALM2	3818.19	0.153785	0.121598	1.2647	0.205979	0.999878	0
LOC124907763	8.76148	-0.629513	0.813544	-0.773791	0.439054	0.999878	0
BCYRN1	455.421	0.340844	0.165463	2.05994	0.0394042	0.999878	0
EPCAM	18.6237	-0.163045	0.359741	-0.453229	0.650384	0.999878	0
MSH2	159.009	-0.051606	0.181245	-0.28473	0.775851	0.999878	0
KCNK12	142.324	-0.123658	0.187001	-0.661271	0.508439	0.999878	0
MSH6	296.9	0.241769	0.169296	1.42809	0.153266	0.999878	0
FBXO11	457.898	0.0444588	0.190523	0.233351	0.815489	0.999878	0
LOC100506235	3.81564	0.517726	0.706548	0.732753	0.463709	0.999878	0
LOC124907765	10.0627	-0.465696	0.556981	-0.836107	0.403095	0.999878	0
FOXN2	53.4456	-0.4066	0.306748	-1.32552	0.185	0.999878	0
PPP1R21	157.805	-0.113846	0.281734	-0.404088	0.686148	0.999878	0
NRXN1	1026.04	-0.202125	0.179806	-1.12412	0.26096	0.999878	0
ASB3	2.80119	0.54536	0.877683	0.621363	0.534361	0.999878	0
CHAC2	16.3507	0.257314	0.57372	0.448501	0.653791	0.999878	0
ERLEC1	187.465	-0.289895	0.271242	-1.06877	0.285173	0.999878	0
GPR75	6.95407	-0.285389	0.751591	-0.379713	0.704159	0.999878	0
PSME4	238.749	-0.0237362	0.1819	-0.13049	0.896178	0.999878	0
ACYP2	44.454	0.127048	0.364945	0.34813	0.727742	0.999878	0
SPTBN1	5815.92	-0.177177	0.139898	-1.26647	0.205343	0.999878	0
EML6	148.553	-0.282404	0.380043	-0.743085	0.45743	0.999878	0
RTN4	4370.68	0.0159874	0.123314	0.129648	0.896845	0.999878	0
CLHC1	51.4295	0.43506	0.401752	1.08291	0.27885	0.999878	0
RPS27A	413.569	0.241536	0.156261	1.54572	0.122171	0.999878	0
MTIF2	158.971	0.147335	0.340721	0.432422	0.665435	0.999878	0
CCDC88A	1570.58	-0.17982	0.125425	-1.43368	0.151662	0.999878	0
CFAP36	210.802	-0.00168719	0.247801	-0.00680866	0.994568	0.999878	0
PPP4R3B	295.484	0.0755808	0.187276	0.40358	0.686521	0.999878	0
PNPT1	170.661	0.146019	0.210341	0.694204	0.487554	0.999878	0
EFEMP1	12.9143	-0.165513	0.418479	-0.395512	0.692465	0.999878	0
LOC100129434	6.01334	-0.205755	0.769691	-0.267321	0.789222	0.999878	0
CCDC85A	207.377	0.27082	0.173213	1.56351	0.117933	0.999878	0
FANCL	31.4721	0.0932174	0.460996	0.202209	0.839754	0.999878	0
LINC01122	9.58977	0.549402	0.654991	0.838793	0.401586	0.999878	0
BCL11A	15.3743	-0.654759	0.443924	-1.47493	0.14023	0.999878	0
PAPOLG	92.8006	0.112874	0.271002	0.416506	0.67704	0.999878	0
REL	36.77	0.523973	0.349389	1.49968	0.133696	0.999878	0
PUS10	7.61923	0.136796	0.628124	0.217785	0.827596	0.999878	0
PEX13	47.1564	-0.318959	0.26112	-1.2215	0.221895	0.999878	0
SANBR	167.668	-0.489096	0.305153	-1.60279	0.108982	0.999878	0
C2orf74-DT	36.8394	0.229811	0.324483	0.708237	0.478798	0.999878	0
C2orf74	60.6993	-0.209673	0.290955	-0.720637	0.471133	0.999878	0
AHSA2P	112.817	-0.327263	0.384697	-0.850703	0.394934	0.999878	0
USP34	930.181	-0.0738026	0.164699	-0.448105	0.654077	0.999878	0
USP34-DT	9.61702	-0.39714	0.567797	-0.699441	0.484276	0.999878	0
XPO1	755.203	0.195834	0.254763	0.76869	0.442077	0.999878	0
FAM161A	72.2596	0.0934549	0.325446	0.287159	0.77399	0.999878	0
CCT4	694.754	0.0836601	0.132611	0.630868	0.528127	0.999878	0
COMMD1	79.3429	0.431085	0.25288	1.7047	0.08825	0.999878	0
B3GNT2	35.6655	0.372455	0.378899	0.982992	0.325611	0.999878	0
TMEM17	20.721	-0.424846	0.46146	-0.920657	0.357229	0.999878	0
EHBP1	530.845	0.0668081	0.196073	0.340731	0.733306	0.999878	0
WDPCP	60.5196	0.256877	0.257608	0.997162	0.318686	0.999878	0
MDH1	1171.2	0.137667	0.145313	0.94738	0.343445	0.999878	0
UGP2	269.23	0.0511262	0.202656	0.252281	0.800824	0.999878	0
VPS54	109.425	-0.000502671	0.278535	-0.00180469	0.99856	0.999878	0
PELI1	137.286	0.342158	0.262085	1.30552	0.191715	0.999878	0
LOC100507006	7.12224	-0.0710369	0.552724	-0.128522	0.897736	0.999878	0
LGALSL-DT	6.00503	-0.147501	0.678824	-0.217289	0.827983	0.999878	0
LGALSL	150.772	-0.181949	0.405806	-0.448363	0.653891	0.999878	0
AFTPH-DT	6.56751	0.260219	0.639663	0.406807	0.68415	0.999878	0
AFTPH	234.538	0.0892587	0.156838	0.569114	0.569279	0.999878	0
SERTAD2	37.7625	-0.245537	0.305911	-0.802643	0.422181	0.999878	0
SLC1A4	425.734	-0.207084	0.241959	-0.855862	0.392074	0.999878	0
CEP68	196.101	-0.198922	0.193997	-1.02539	0.30518	0.999878	0
RAB1A	2474.94	0.669211	0.404217	1.65557	0.0978082	0.999878	0
ACTR2	946.899	0.0130663	0.143868	0.0908209	0.927635	0.999878	0
SPRED2	142.616	-0.270431	0.365822	-0.739243	0.459759	0.999878	0
MEIS1-AS3	43.8702	-0.00147697	0.364457	-0.00405253	0.996767	0.999878	0
MEIS1	138.246	0.62606	0.389705	1.6065	0.108165	0.999878	0
LOC124900511	7.33337	0.396556	0.649709	0.610359	0.541624	0.999878	0
ETAA1	28.3234	-0.222659	0.32138	-0.69282	0.488422	0.999878	0
C1D	68.0537	0.338964	0.409608	0.827533	0.407935	0.999878	0
LOC105374789	15.6673	-0.220292	0.424168	-0.519351	0.603516	0.999878	0
DNAAF10	30.2488	-0.393249	0.391757	-1.00381	0.31547	0.999878	0
PNO1	50.7193	-0.419018	0.328245	-1.27654	0.201765	0.999878	0
PPP3R1	727.478	-0.0147798	0.181198	-0.0815667	0.934991	0.999878	0
CNRIP1	579.619	0.408056	0.219622	1.85799	0.0631705	0.999878	0
FBXO48	9.46017	0.664813	0.839762	0.791668	0.428554	0.999878	0
PROKR1	24.2133	0.583354	0.485443	1.20169	0.229482	0.999878	0
ANTXR1	24.8237	-0.469749	0.409893	-1.14603	0.251784	0.999878	0
GFPT1	416.879	-0.14718	0.199923	-0.736183	0.461619	0.999878	0
NFU1	97.4789	-0.0985752	0.2197	-0.44868	0.653663	0.999878	0
AAK1	967.303	-0.370646	0.283171	-1.30891	0.190564	0.999878	0
ANXA4	11.9428	0.0975481	0.503595	0.193704	0.846408	0.999878	0
GMCL1	64.3082	-0.000317829	0.335421	-0.000947554	0.999244	0.999878	0
SNRNP27	141.112	0.25231	0.201783	1.25041	0.211152	0.999878	0
LOC124906176	5.89405	0.769748	0.648552	1.18687	0.235278	0.999878	0
MXD1	93.6396	0.2451	0.211636	1.15812	0.246815	0.999878	0
ASPRV1	21.0737	0.0861919	0.398273	0.216414	0.828665	0.999878	0
PCBP1-AS1	52.3118	-0.221534	0.320556	-0.691092	0.489507	0.999878	0
PCBP1	502.051	0.217387	0.156661	1.38763	0.16525	0.999878	0
C2orf42	31.0069	0.203452	0.33419	0.608792	0.542663	0.999878	0
TIA1	552.913	0.0313173	0.197595	0.158493	0.874068	0.999878	0
PCYOX1	569.525	-0.035818	0.162352	-0.220619	0.825389	0.999878	0
SNRPG	66.2213	0.968929	0.571535	1.69531	0.0900167	0.999878	0
FAM136A	174.718	0.381212	0.333247	1.14393	0.252652	0.999878	0
TGFA	55.1477	-0.0534829	0.332103	-0.161043	0.872059	0.999878	0
ADD2	2169.25	-0.159962	0.178261	-0.897343	0.369536	0.999878	0
VAX2	27.5888	0.0170603	0.452834	0.0376746	0.969947	0.999878	0
TEX261	198.924	-0.207704	0.208981	-0.99389	0.320276	0.999878	0
NAGK	289.207	0.128706	0.150463	0.855401	0.392329	0.999878	0
MCEE	10.6639	0.337319	0.509929	0.661503	0.50829	0.999878	0
MPHOSPH10	80.6441	-0.170983	0.30445	-0.56161	0.574381	0.999878	0
PAIP2B	30.0914	0.0757589	0.334934	0.226191	0.821053	0.999878	0
ZNF638	570.264	-0.0864198	0.158312	-0.545883	0.585147	0.999878	0
DYSF	53.9421	0.13537	0.33097	0.40901	0.682532	0.999878	0
CYP26B1	99.3213	0.0901344	0.380013	0.237188	0.812511	0.999878	0
EXOC6B	315.49	-0.0111548	0.182442	-0.0611416	0.951246	0.999878	0
SPR	44.5583	0.135634	0.2681	0.505908	0.612921	0.999878	0
SFXN5	184.739	-0.000933634	0.273158	-0.00341793	0.997273	0.999878	0
LOC107985897	12.4001	0.904458	0.726927	1.24422	0.213418	0.999878	0
RAB11FIP5	274.314	0.152731	0.209262	0.729855	0.465479	0.999878	0
SMYD5	86.0353	0.120087	0.245012	0.490129	0.624043	0.999878	0
PRADC1	38.3972	-0.0456947	0.318725	-0.143367	0.886	0.999878	0
CCT7	882.055	0.0454507	0.125592	0.361892	0.717433	0.999878	0
FBXO41	729.037	-0.23592	0.154927	-1.52278	0.127813	0.999878	0
STAMBP	152.082	-0.351874	0.276613	-1.27208	0.203345	0.999878	0
DGUOK	188.934	-0.0429714	0.22974	-0.187043	0.851627	0.999878	0
TET3	430.697	-0.125342	0.223345	-0.561203	0.574659	0.999878	0
BOLA3	64.2425	0.090903	0.281969	0.322387	0.74716	0.999878	0
BOLA3-DT	182.944	-0.304876	0.179287	-1.7005	0.0890375	0.999878	0
MOB1A	91.1101	0.296322	0.263689	1.12376	0.261117	0.999878	0
MTHFD2	426.056	0.363867	0.278603	1.30604	0.191538	0.999878	0
SLC4A5	48.0016	-0.148618	0.32523	-0.456962	0.647698	0.999878	0
DCTN1	2124.66	-0.112971	0.122906	-0.919163	0.35801	0.999878	0
DCTN1-AS1	46.3754	-0.118772	0.286077	-0.415174	0.678015	0.999878	0
C2orf81	7.0649	0.107947	0.568454	0.189895	0.849391	0.999878	0
WDR54	68.5189	0.201895	0.281936	0.716103	0.473928	0.999878	0
RTKN	19.9834	0.574514	0.669499	0.858125	0.390823	0.999878	0
WBP1	13.1579	0.588726	0.533837	1.10282	0.270106	0.999878	0
MOGS	96.4895	-0.254858	0.298641	-0.853393	0.393441	0.999878	0
MRPL53	37.0782	-0.035721	0.282836	-0.126296	0.899498	0.999878	0
CCDC142	33.5514	-0.185914	0.332048	-0.5599	0.575548	0.999878	0
TTC31	36.9956	-0.0398846	0.378433	-0.105394	0.916063	0.999878	0
PCGF1	19.2084	-0.149312	0.442414	-0.337494	0.735744	0.999878	0
AUP1	235.436	-0.000495165	0.163023	-0.0030374	0.997577	0.999878	0
HTRA2	123.957	0.135619	0.211083	0.642494	0.520552	0.999878	0
LOXL3	9.1117	0.817869	0.603137	1.35603	0.175091	0.999878	0
DOK1	15.8021	0.810968	0.580092	1.398	0.162113	0.999878	0
SEMA4F	370.633	-0.0193928	0.163059	-0.118931	0.90533	0.999878	0
POLE4	51.0067	0.347675	0.294339	1.18121	0.237521	0.999878	0
TACR1	36.6605	0.919306	0.86216	1.06628	0.286296	0.999878	0
MRPL19	74.3488	-0.226032	0.360838	-0.62641	0.531046	0.999878	0
GCFC2	28.0428	-0.676316	0.403299	-1.67696	0.0935504	0.999878	0
LOC124906025	9.73777	-0.296352	0.477321	-0.620865	0.534689	0.999878	0
LRRTM4	125.103	0.0850189	0.279915	0.303731	0.761333	0.999878	0
CTNNA2	673.995	-0.0229543	0.17465	-0.13143	0.895435	0.999878	0
LRRTM1	110.799	0.336626	0.25975	1.29596	0.194988	0.999878	0
SUCLG1	241.714	0.154332	0.163431	0.944324	0.345004	0.999878	0
DNAH6	9.09832	0.137762	0.60655	0.227124	0.820328	0.999878	0
TMSB10	3759.55	0.20719	0.126428	1.63879	0.101256	0.999878	0
KCMF1	413.162	0.219586	0.265349	0.827535	0.407934	0.999878	0
TGOLN2	62.5254	0.0206998	0.282392	0.0733016	0.941566	0.999878	0
ELMOD3	60.2805	-0.0251739	0.305325	-0.0824494	0.934289	0.999878	0
SH2D6	2.48172	0.719625	0.974739	0.738274	0.460348	0.999878	0
PARTICL	16.1284	0.196948	0.41848	0.470626	0.637908	0.999878	0
MAT2A	808.87	0.063105	0.299625	0.210613	0.833189	0.999878	0
GGCX	140.594	0.139553	0.190375	0.733043	0.463532	0.999878	0
RNF181	77.1439	0.0408126	0.219773	0.185704	0.852677	0.999878	0
TMEM150A	19.8033	0.320435	0.441959	0.725033	0.468432	0.999878	0
USP39	136.397	0.0360453	0.194824	0.185014	0.853218	0.999878	0
C2orf68	71.0142	-0.192043	0.268254	-0.715901	0.474052	0.999878	0
ATOH8	10.6633	-0.59131	0.605516	-0.976539	0.328797	0.999878	0
ST3GAL5	293.599	-0.247317	0.160341	-1.54244	0.122966	0.999878	0
POLR1A	201.964	-0.387697	0.247798	-1.56457	0.117685	0.999878	0
PTCD3	188.722	-0.100604	0.203981	-0.493205	0.621868	0.999878	0
SNORD94	2.48288	0.738421	0.908664	0.812645	0.416422	0.999878	0
IMMT	598.678	0.219365	0.249059	0.880776	0.378439	0.999878	0
MRPL35	239.322	-0.0575474	0.232158	-0.247881	0.804226	0.999878	0
REEP1	1783.56	0.185917	0.158953	1.16963	0.242149	0.999878	0
KDM3A	239.287	0.308339	0.220041	1.40128	0.161129	0.999878	0
RNF103	172.173	0.0224836	0.189389	0.118716	0.9055	0.999878	0
RMND5A	234.171	-0.188495	0.191628	-0.98365	0.325288	0.999878	0
CD8A	25.6922	-0.466225	0.393944	-1.18348	0.236619	0.999878	0
LOC105374846	6.81387	-0.67643	0.645686	-1.04761	0.294816	0.999878	0
CD8B	10.6266	0.0400348	0.467531	0.0856303	0.93176	0.999878	0
ANAPC1P2	23.8212	0.144129	0.324251	0.4445	0.656681	0.999878	0
LOC105377635	4.11121	-0.195418	0.808008	-0.241851	0.808895	0.999878	0
KRCC1	23.6013	-0.243931	0.364735	-0.668791	0.503629	0.999878	0
THNSL2	18.0536	-0.147408	0.411074	-0.358592	0.7199	0.999878	0
EIF2AK3	59.8681	0.0378276	0.283463	0.133448	0.893839	0.999878	0
LOC102724805	6.32875	-0.180312	0.664214	-0.271467	0.786032	0.999878	0
RPIA	36.3325	0.268868	0.283356	0.948871	0.342686	0.999878	0
ANKRD36BP2	16.2803	-0.79962	0.448409	-1.78324	0.0745476	0.999878	0
LOC107985911	9.61665	-0.579289	0.760982	-0.761239	0.446514	0.999878	0
BMS1P23	21.5023	-0.633449	0.569434	-1.11242	0.265958	0.999878	0
MRPS5	158.702	-0.215219	0.223228	-0.964125	0.334983	0.999878	0
ZNF514	76.7654	0.0612544	0.271577	0.225551	0.82155	0.999878	0
ZNF2	16.3436	0.146514	0.534431	0.274149	0.78397	0.999878	0
ZNF892	39.5153	-0.639942	0.306969	-2.08471	0.0370952	0.999878	0
LINC00342	127.662	-0.153779	0.274503	-0.560208	0.575338	0.999878	0
ANKRD36C	127.385	-0.0223687	0.309776	-0.0722093	0.942435	0.999878	0
FAHD2CP	5.4002	0.506607	0.647797	0.782045	0.434188	0.999878	0
LOC124900512	16.6624	0.845039	0.761132	1.11024	0.266896	0.999878	0
STARD7	501.547	0.218659	0.19155	1.14152	0.253653	0.999878	0
STARD7-AS1	24.7634	-0.300081	0.363978	-0.824447	0.409686	0.999878	0
TMEM127	480.87	-0.365272	0.276839	-1.31944	0.187022	0.999878	0
CIAO1	402.522	-0.0781807	0.167078	-0.467929	0.639836	0.999878	0
SNRNP200	957.931	0.0184174	0.172034	0.107057	0.914744	0.999878	0
NCAPH	4.33802	-0.853818	1.23386	-0.691988	0.488945	0.999878	0
ARID5A	82.2787	0.265875	0.31952	0.832107	0.405349	0.999878	0
KANSL3	247.98	-0.150042	0.199344	-0.752675	0.451645	0.999878	0
LMAN2L	58.5825	-0.128882	0.254656	-0.506101	0.612786	0.999878	0
CNNM4	107.713	-0.125228	0.234638	-0.533709	0.593543	0.999878	0
CNNM3	86.9672	-0.311718	0.333154	-0.935658	0.349449	0.999878	0
LOC124907859	22.3194	-0.986624	0.411621	-2.39692	0.0165333	0.999878	0
ANKRD23	32.5588	-0.270111	0.307288	-0.879017	0.379392	0.999878	0
ANKRD39	40.4751	0.242688	0.27886	0.870286	0.384144	0.999878	0
SEMA4C	200.201	0.0698725	0.170203	0.410524	0.681421	0.999878	0
CNGA3	14.7844	-0.0321065	0.58936	-0.0544769	0.956555	0.999878	0
INPP4A	596.841	-0.147277	0.147106	-1.00116	0.316748	0.999878	0
COA5	111.133	0.139951	0.370939	0.37729	0.705958	0.999878	0
UNC50	77.2631	0.332078	0.280708	1.183	0.236809	0.999878	0
MGAT4A	259.611	-0.12032	0.16321	-0.737206	0.460997	0.999878	0
TSGA10	14.2724	-0.0768308	0.6317	-0.121626	0.903196	0.999878	0
C2orf15	17.7387	-1.05927	0.386055	-2.74383	0.00607276	0.999878	0
LIPT1	17.0577	-0.0131688	0.816797	-0.0161225	0.987137	0.999878	0
MITD1	33.0577	-0.0122754	0.310362	-0.0395518	0.96845	0.999878	0
MRPL30	140.178	-0.116586	0.303724	-0.383853	0.701087	0.999878	0
TXNDC9	57.8863	-0.0914502	0.242652	-0.376878	0.706264	0.999878	0
EIF5B	572.74	-0.0760921	0.20993	-0.362464	0.717005	0.999878	0
REV1	140.999	-0.00462266	0.215381	-0.0214627	0.982877	0.999878	0
AFF3	553.051	-0.233048	0.196219	-1.18769	0.234955	0.999878	0
LONRF2	1100.49	-0.177204	0.159675	-1.10978	0.267094	0.999878	0
CHST10	116.326	-0.127423	0.222087	-0.573753	0.566135	0.999878	0
PDCL3	36.501	0.0613423	0.336119	0.182501	0.855189	0.999878	0
NPAS2	25.4491	-0.390885	0.329165	-1.1875	0.235029	0.999878	0
RPL31	510.346	0.447812	0.228511	1.9597	0.0500312	0.999878	0
TBC1D8	84.6515	-0.161012	0.278441	-0.578263	0.563086	0.999878	0
CNOT11	84.541	-0.199123	0.224189	-0.888193	0.374437	0.999878	0
RNF149	84.2968	0.0659128	0.231642	0.284547	0.775991	0.999878	0
CREG2	388.66	0.123449	0.173791	0.710332	0.477499	0.999878	0
MAP4K4	917.384	-0.00796332	0.148627	-0.0535791	0.957271	0.999878	0
IL18R1	3.90751	1.17115	1.42347	0.822745	0.410653	0.999878	0
MFSD9	89.6742	-0.277491	0.261159	-1.06254	0.287991	0.999878	0
TMEM182	34.1481	-0.538836	0.412241	-1.30709	0.191182	0.999878	0
MRPS9	68.9933	-0.123119	0.287462	-0.428295	0.668437	0.999878	0
TGFBRAP1	151.691	0.0637675	0.17555	0.363243	0.716423	0.999878	0
C2orf49-DT	52.1246	-0.0509573	0.258354	-0.197238	0.843641	0.999878	0
C2orf49	80.0314	0.173618	0.212145	0.818393	0.413133	0.999878	0
FHL2	5.50654	0.980771	0.61891	1.58467	0.11304	0.999878	0
NCK2	146.448	0.051739	0.22195	0.233112	0.815675	0.999878	0
UXS1	115.885	0.214052	0.28089	0.762049	0.446031	0.999878	0
ST6GAL2	78.3056	-0.1538	0.261043	-0.589174	0.555745	0.999878	0
LOC124907864	4.39224	-0.629012	0.833533	-0.754634	0.450469	0.999878	0
SLC5A7	129.185	0.206688	0.335987	0.615167	0.538444	0.999878	0
GCC2	153.593	-0.0992679	0.189679	-0.523346	0.600734	0.999878	0
LIMS1	82.2976	-0.209878	0.335868	-0.624884	0.532047	0.999878	0
RANBP2	720.882	-0.462583	0.314587	-1.47044	0.141442	0.999878	0
CCDC138	19.6105	-0.383974	0.405319	-0.947338	0.343467	0.999878	0
SH3RF3	156.442	-0.428009	0.296374	-1.44415	0.148696	0.999878	0
SEPTIN10	35.0696	0.197051	0.346843	0.568127	0.569949	0.999878	0
SOWAHC	55.441	-0.0956032	0.375863	-0.254357	0.79922	0.999878	0
LINC01123	9.76169	0.033735	0.608808	0.0554116	0.955811	0.999878	0
NPHP1	11.4407	-0.658083	0.483174	-1.362	0.173198	0.999878	0
MTLN	29.1369	-0.43441	0.419581	-1.03534	0.30051	0.999878	0
BCL2L11	31.0318	-0.0891429	0.296336	-0.300817	0.763554	0.999878	0
MIR4435-2HG	26.3576	0.481437	0.328592	1.46515	0.14288	0.999878	0
ANAPC1	93.7976	-0.36659	0.328188	-1.11701	0.26399	0.999878	0
MERTK	2.95175	-0.359342	1.18029	-0.304451	0.760784	0.999878	0
TMEM87B	38.2121	-0.386166	0.325339	-1.18697	0.235241	0.999878	0
FBLN7	19.2609	-0.0172098	0.42339	-0.0406476	0.967577	0.999878	0
ZC3H8	85.8237	-0.134016	0.234774	-0.570827	0.568117	0.999878	0
ZC3H6	97.8564	-0.0460635	0.269944	-0.170641	0.864506	0.999878	0
RGPD8	6.68901	0.538564	0.576916	0.933522	0.35055	0.999878	0
TTL	954.798	0.0584585	0.123983	0.471505	0.63728	0.999878	0
POLR1B	100.642	-0.921082	0.402467	-2.28859	0.0221031	0.999878	0
CHCHD5	22.9907	-0.0998724	0.365004	-0.27362	0.784377	0.999878	0
LOC124907869	11.8254	-1.22156	0.558131	-2.18866	0.0286217	0.999878	0
SLC20A1	420.287	0.478595	0.441129	1.08493	0.277951	0.999878	0
PSD4	15.2117	0.674158	0.38457	1.75302	0.0795988	0.999878	0
ZNG1B	48.742	0.139523	0.27715	0.503422	0.614668	0.999878	0
FOXD4L1	9.86828	-0.178843	0.538052	-0.332389	0.739595	0.999878	0
WASH2P	64.7436	-0.0345339	0.301355	-0.114595	0.908766	0.999878	0
RPL23AP7	14.0126	0.268133	0.517179	0.518453	0.604142	0.999878	0
RABL2A	48.0191	0.0130505	0.25128	0.0519361	0.95858	0.999878	0
SLC35F5	202.316	0.160526	0.187302	0.857045	0.39142	0.999878	0
LOC124906071	8.8154	0.0974435	0.570463	0.170815	0.864369	0.999878	0
ACTR3	708.922	0.00253564	0.135241	0.0187491	0.985041	0.999878	0
DPP10	204.841	-0.0088193	0.219918	-0.0401026	0.968011	0.999878	0
DPP10-AS1	28.2416	-0.510659	0.367533	-1.38942	0.164704	0.999878	0
DDX18	208.912	0.0973229	0.204021	0.477025	0.633344	0.999878	0
LOC107985939	22.8872	-0.227069	0.842173	-0.269623	0.78745	0.999878	0
CCDC93	284.385	0.0573662	0.167127	0.343248	0.731412	0.999878	0
INSIG2	104.051	0.498024	0.332214	1.49911	0.133846	0.999878	0
STEAP3	90.5558	-0.067904	0.273616	-0.248173	0.804001	0.999878	0
STEAP3-AS1	11.4903	1.03308	0.750726	1.37611	0.168788	0.999878	0
C2orf76	15.8686	0.647171	0.430888	1.50195	0.133111	0.999878	0
DBI	78.7016	-0.191879	0.329123	-0.583002	0.559892	0.999878	0
CFAP221	24.687	0.182425	0.406987	0.448234	0.653984	0.999878	0
TMEM177	23.7946	0.0987872	0.349451	0.282693	0.777412	0.999878	0
PTPN4	184.778	-0.175057	0.195423	-0.895786	0.370367	0.999878	0
EPB41L5	85.0121	0.40013	0.32875	1.21713	0.223556	0.999878	0
TMEM185B	60.1745	-0.236141	0.280129	-0.842972	0.399244	0.999878	0
RALB	188.406	0.155808	0.189152	0.823715	0.410101	0.999878	0
CLASP1	911.285	-0.252385	0.209652	-1.20383	0.228655	0.999878	0
CLASP1-AS1	6.02269	-0.155772	0.781708	-0.199272	0.84205	0.999878	0
NIFK-AS1	17.8614	0.186825	0.37385	0.499731	0.617264	0.999878	0
NIFK	53.7216	-0.265775	0.369858	-0.718586	0.472396	0.999878	0
TSN	214.556	-0.154025	0.179427	-0.858423	0.390659	0.999878	0
CNTNAP5-DT	57.8824	-0.329686	0.268694	-1.22699	0.219825	0.999878	0
CNTNAP5	281.859	-0.637406	0.396385	-1.60805	0.107825	0.999878	0
LOC105373604	6.93037	0.220551	0.788766	0.279615	0.779773	0.999878	0
BIN1	501.371	-0.221302	0.232272	-0.95277	0.340707	0.999878	0
CYP27C1	22.4028	0.268233	0.352279	0.761422	0.446405	0.999878	0
ERCC3	176.218	0.156039	0.203188	0.767955	0.442514	0.999878	0
MAP3K2	286.445	-0.0912917	0.172638	-0.528804	0.596941	0.999878	0
MAP3K2-DT	7.96342	0.466746	0.602963	0.774088	0.438879	0.999878	0
PROC	6.75971	0.418962	0.552723	0.757996	0.448453	0.999878	0
IWS1	229.733	-0.141101	0.192825	-0.731755	0.464318	0.999878	0
LIMS2	67.3518	0.306314	0.294804	1.03904	0.298785	0.999878	0
WDR33	202.428	0.258914	0.21257	1.21801	0.223219	0.999878	0
SFT2D3	16.3367	-0.264381	0.435263	-0.607404	0.543583	0.999878	0
POLR2D	177.256	-0.308938	0.302329	-1.02186	0.306846	0.999878	0
AMMECR1L	171.638	0.0752801	0.172514	0.436371	0.662568	0.999878	0
LOC107985944	36.5412	-0.109295	0.418766	-0.260992	0.794099	0.999878	0
SAP130	191.092	-0.211201	0.380104	-0.55564	0.578457	0.999878	0
UGGT1	303.995	-0.269145	0.186667	-1.44185	0.149346	0.999878	0
HS6ST1	614.629	-0.317792	0.337726	-0.940976	0.346717	0.999878	0
LINC01854	4.92702	0.421218	0.657483	0.640652	0.521749	0.999878	0
CCDC115	121.07	-0.0205484	0.20072	-0.102373	0.91846	0.999878	0
IMP4	247.701	0.170169	0.174798	0.973522	0.330294	0.999878	0
PTPN18	93.1202	0.138912	0.211943	0.655421	0.512197	0.999878	0
FAR2P2	5.52753	0.128457	0.820062	0.156643	0.875526	0.999878	0
AMER3	217.01	-0.584014	0.469019	-1.24518	0.213064	0.999878	0
ARHGEF4	261.748	-0.212957	0.188442	-1.13009	0.258438	0.999878	0
FAM168B	1277.95	-0.0680501	0.200967	-0.338613	0.734901	0.999878	0
PLEKHB2	1260.53	-0.114907	0.174201	-0.659626	0.509494	0.999878	0
RAB6D	89.0141	0.736771	0.664982	1.10796	0.267881	0.999878	0
MZT2A	93.2834	-0.145994	0.219382	-0.665479	0.505744	0.999878	0
SMPD4BP	85.933	-0.164024	0.235345	-0.696953	0.485832	0.999878	0
CCDC74A	12.3435	-0.424788	0.522929	-0.812324	0.416606	0.999878	0
LINC03124	31.0637	-0.118273	0.342346	-0.345479	0.729734	0.999878	0
LYPD1	611.437	-0.261724	0.335861	-0.779262	0.435825	0.999878	0
NCKAP5	18.0306	-0.468788	0.497817	-0.941687	0.346353	0.999878	0
MGAT5	435.747	-0.320324	0.237227	-1.35029	0.176924	0.999878	0
TMEM163	124.282	0.25493	0.248029	1.02782	0.304034	0.999878	0
CCNT2-AS1	5.42632	-0.0299609	0.692015	-0.0432952	0.965466	0.999878	0
CCNT2	325.71	-0.00292271	0.183867	-0.0158958	0.987318	0.999878	0
RAB3GAP1	301.344	0.0858492	0.152144	0.564263	0.572575	0.999878	0
ZRANB3	40.1491	-0.313957	0.28686	-1.09446	0.273752	0.999878	0
R3HDM1	565.629	-0.305246	0.205611	-1.48458	0.137655	0.999878	0
LOC124907893	12.157	0.011809	0.460356	0.025652	0.979535	0.999878	0
UBXN4	426.668	-0.0184286	0.163007	-0.113054	0.909988	0.999878	0
MCM6	84.145	0.413505	0.225477	1.83391	0.0666672	0.999878	0
DARS1	169.582	0.0314709	0.216054	0.145662	0.884188	0.999878	0
LOC124906078	3.32906	-0.104097	0.81251	-0.128118	0.898055	0.999878	0
CXCR4	4.32838	0.238536	0.838642	0.284431	0.77608	0.999878	0
THSD7B	107.438	-0.122474	0.233406	-0.524723	0.599776	0.999878	0
SPOPL	148.697	0.427305	0.322212	1.32616	0.184786	0.999878	0
NXPH2	2.67132	-1.00646	1.28219	-0.784957	0.432479	0.999878	0
LRP1B	155.953	0.337027	0.441857	0.762753	0.445611	0.999878	0
GTDC1	91.4694	0.214975	0.250121	0.859487	0.390072	0.999878	0
ZEB2	104.639	0.386029	0.314531	1.22732	0.219704	0.999878	0
ACVR2A	331.45	0.0626335	0.163081	0.384065	0.70093	0.999878	0
ORC4	351.946	-0.247358	0.165783	-1.49206	0.135684	0.999878	0
MBD5	146.508	-0.244786	0.232106	-1.05463	0.291595	0.999878	0
EPC2	135.029	-0.241698	0.206156	-1.1724	0.241036	0.999878	0
KIF5C	2272.54	-0.0948165	0.247555	-0.383012	0.701711	0.999878	0
LYPD6B	13.5535	-0.230846	1.13406	-0.203557	0.8387	0.999878	0
LYPD6	20.074	0.455608	0.434181	1.04935	0.294017	0.999878	0
MMADHC	215.246	0.200647	0.178809	1.12213	0.261807	0.999878	0
RND3	144.473	0.252064	0.18907	1.33317	0.182475	0.999878	0
NMI	3.80324	-0.00529673	0.850055	-0.00623105	0.995028	0.999878	0
RIF1	302.437	0.278227	0.341352	0.815073	0.415031	0.999878	0
NEB	6.70716	-0.85038	0.905088	-0.939555	0.347446	0.999878	0
ARL5A	218.862	0.397345	0.354822	1.11984	0.26278	0.999878	0
CACNB4	189.718	-0.0862454	0.198977	-0.433445	0.664692	0.999878	0
STAM2	154.23	-0.304079	0.181426	-1.67605	0.0937284	0.999878	0
FMNL2	381.738	0.158097	0.198135	0.797926	0.424913	0.999878	0
PRPF40A	330.797	0.252335	0.220121	1.14635	0.251652	0.999878	0
ARL6IP6	19.698	0.0838977	0.385661	0.217542	0.827786	0.999878	0
GALNT13	349.302	-0.226867	0.236403	-0.959661	0.337226	0.999878	0
RPRM	464.395	-0.197455	0.217098	-0.90952	0.363076	0.999878	0
KCNJ3	109.454	-0.539961	0.332096	-1.62592	0.103967	0.999878	0
FLJ46875	17.2265	1.69269	0.792044	2.13711	0.0325888	0.999878	0
GPD2	325.519	0.452391	0.431918	1.0474	0.294915	0.999878	0
[truncated: 11,863 more rows]

## Sheet: iN #3
	baseMean	log2FoldChange	lfcSE	stat	pvalue	padj	DE
ND6	992.048	0.678548	0.145849	4.6524	3.28087e-06	0.0453089	1
WASH7P	16.0688	0.543979	0.613983	0.885983	0.375627	0.999992	0
LOC729737	31.6449	-0.208269	0.42562	-0.489331	0.624607	0.999992	0
WASH9P	35.8155	0.00118022	0.418128	0.00282263	0.997748	0.999992	0
LOC100288069	21.0647	-0.523146	0.520329	-1.00541	0.314697	0.999992	0
LINC00115	9.68129	-0.796982	0.765571	-1.04103	0.297862	0.999992	0
LINC01128	377.302	-0.0346952	0.149015	-0.232829	0.815894	0.999992	0
LOC284600	239.385	0.216364	0.170887	1.26613	0.205468	0.999992	0
LINC02593	191.832	-0.299282	0.190374	-1.57207	0.115934	0.999992	0
LOC107985728	221.943	0.0175202	0.208657	0.0839663	0.933083	0.999992	0
SAMD11	534.47	-0.199933	0.129765	-1.54073	0.123383	0.999992	0
NOC2L	571.681	-0.118966	0.126277	-0.942104	0.34614	0.999992	0
KLHL17	159.071	0.0258689	0.20538	0.125956	0.899767	0.999992	0
HES4	79.8561	-0.135664	0.285051	-0.475929	0.634125	0.999992	0
ISG15	22.8752	0.184294	0.506613	0.363778	0.716024	0.999992	0
AGRN	1078.41	-0.0296021	0.122458	-0.241734	0.808987	0.999992	0
LOC100288175	23.7793	0.00562358	0.491198	0.0114487	0.990865	0.999992	0
LOC105378948	9.9589	0.517425	0.722001	0.716654	0.473588	0.999992	0
C1orf159	77.6177	0.123885	0.329606	0.375859	0.707022	0.999992	0
LOC124903819	11.3208	-1.1597	0.863021	-1.34377	0.179024	0.999992	0
SDF4	392.561	0.0646268	0.141617	0.456349	0.648139	0.999992	0
B3GALT6	241.461	-0.172183	0.166032	-1.03705	0.299714	0.999992	0
UBE2J2	276.168	0.176614	0.178426	0.989845	0.32225	0.999992	0
LINC01786	38.6252	0.356682	0.371636	0.959762	0.337175	0.999992	0
SCNN1D	69.6339	0.346919	0.303472	1.14317	0.25297	0.999992	0
ACAP3	786.435	0.0740246	0.134088	0.552062	0.580906	0.999992	0
PUSL1	69.2337	-0.233237	0.292692	-0.79687	0.425527	0.999992	0
INTS11	274.266	-0.0898487	0.162942	-0.551416	0.581348	0.999992	0
CPTP	175.925	-0.0333428	0.203551	-0.163806	0.869884	0.999992	0
TAS1R3	16.7584	0.0745629	0.69638	0.107072	0.914732	0.999992	0
DVL1	419.899	0.171414	0.144533	1.18599	0.235627	0.999992	0
MXRA8	11.8262	-0.0739323	0.839662	-0.0880501	0.929837	0.999992	0
AURKAIP1	312.72	-0.162909	0.193021	-0.843996	0.398672	0.999992	0
CCNL2	817.538	-0.0664056	0.142786	-0.465071	0.641881	0.999992	0
MRPL20-AS1	165.604	0.25137	0.199805	1.25808	0.208362	0.999992	0
MRPL20	213.127	-0.137691	0.217724	-0.632412	0.527118	0.999992	0
MRPL20-DT	60.3084	0.189975	0.344325	0.551731	0.581133	0.999992	0
ANKRD65	21.5282	1.82739	0.62126	2.94143	0.00326703	0.999992	0
VWA1	257.713	-0.164212	0.188814	-0.869703	0.384463	0.999992	0
ATAD3C	62.8263	-0.0490613	0.35908	-0.136631	0.891323	0.999992	0
ATAD3B	159.489	0.131613	0.207778	0.633432	0.526452	0.999992	0
ATAD3A	92.6893	-0.140493	0.256324	-0.548107	0.583619	0.999992	0
TMEM240	27.8541	0.437576	0.451251	0.969695	0.332198	0.999992	0
SSU72	387.706	-0.197196	0.172253	-1.1448	0.252291	0.999992	0
FNDC10	221.892	-0.00137283	0.18523	-0.00741146	0.994087	0.999992	0
LOC105378586	12.815	0.484179	0.651223	0.743492	0.457184	0.999992	0
MIB2	337.412	-0.240107	0.167345	-1.4348	0.151343	0.999992	0
CDK11B	152.895	0.0277889	0.202055	0.137531	0.890611	0.999992	0
SLC35E2B	539.413	0.0134304	0.129074	0.104052	0.917128	0.999992	0
CDK11A	83.5051	-0.347069	0.318646	-1.0892	0.276066	0.999992	0
SLC35E2A	431.691	-0.0845641	0.137191	-0.616396	0.537633	0.999992	0
NADK	204.129	0.143001	0.189895	0.753054	0.451417	0.999992	0
GNB1	5827.64	0.0132762	0.0883346	0.150295	0.880532	0.999992	0
GNB1-DT	12.9454	-0.214057	0.673058	-0.318036	0.750458	0.999992	0
TMEM52	9.24801	-1.00998	0.789058	-1.27999	0.20055	0.999992	0
CFAP74	14.3391	-0.715126	0.62068	-1.15217	0.249253	0.999992	0
LOC105378589	11.9837	0.00949684	1.72845	0.00549443	0.995616	0.999992	0
GABRD	40.2657	-0.176502	0.416169	-0.424112	0.671484	0.999992	0
PRKCZ	737.108	0.00353884	0.134898	0.0262335	0.979071	0.999992	0
PRKCZ-AS1	9.23071	-0.016196	0.776981	-0.0208448	0.983369	0.999992	0
FAAP20	164.543	0.0366141	0.20972	0.174585	0.861405	0.999992	0
LOC112268219	10.7778	0.312586	0.757608	0.412596	0.679903	0.999992	0
SKI	324.478	-0.0912612	0.174127	-0.524106	0.600205	0.999992	0
MORN1	30.8015	-0.0220805	0.427755	-0.0516195	0.958832	0.999992	0
RER1	411.358	-0.319022	0.143083	-2.22962	0.0257725	0.999992	0
PEX10	78.5652	-0.0865361	0.297306	-0.291067	0.771	0.999992	0
ARHGEF16	29.7141	0.096205	0.421317	0.228344	0.819379	0.999992	0
MEGF6	20.3147	0.479335	0.525829	0.911578	0.361991	0.999992	0
TPRG1L	303.031	-0.228613	0.180994	-1.2631	0.206554	0.999992	0
WRAP73	53.6377	0.047238	0.335387	0.140846	0.887992	0.999992	0
GFOD3P	206.386	0.191563	0.181864	1.05333	0.292188	0.999992	0
LRRC47	500.717	-0.0168112	0.136815	-0.122876	0.902205	0.999992	0
CEP104	285.514	0.041316	0.165025	0.250362	0.802308	0.999992	0
DFFB	33.0458	0.18032	0.421616	0.427687	0.668879	0.999992	0
C1orf174	79.3797	0.000820144	0.282994	0.0028981	0.997688	0.999992	0
AJAP1	54.936	-0.18632	0.320977	-0.580477	0.561593	0.999992	0
NPHP4	253.338	0.320152	0.219125	1.46105	0.144001	0.999992	0
KCNAB2	709.234	0.033998	0.153165	0.221969	0.824338	0.999992	0
CHD5	1409.04	0.0898343	0.122817	0.731451	0.464504	0.999992	0
RPL22	470.2	-0.202494	0.162624	-1.24517	0.21307	0.999992	0
RNF207	94.2272	0.327428	0.251634	1.30121	0.193188	0.999992	0
ICMT	567.249	-0.133144	0.125859	-1.05788	0.29011	0.999992	0
GPR153	508.728	0.0833879	0.136989	0.60872	0.54271	0.999992	0
ACOT7	1355.02	-0.0852042	0.106468	-0.800279	0.423549	0.999992	0
TNFRSF25	63.4343	-0.281766	0.348291	-0.808997	0.418517	0.999992	0
PLEKHG5	253.374	0.0849911	0.17497	0.485746	0.627147	0.999992	0
NOL9	147.373	-0.238014	0.212914	-1.11789	0.263614	0.999992	0
ZBTB48	80.5914	-0.346492	0.274323	-1.26308	0.206561	0.999992	0
KLHL21	119.5	-0.122047	0.228095	-0.535071	0.5926	0.999992	0
PHF13	164.747	0.0524398	0.211362	0.248104	0.804054	0.999992	0
THAP3	103.022	0.186136	0.261744	0.711139	0.476998	0.999992	0
DNAJC11	300.423	-0.150764	0.152546	-0.98832	0.322996	0.999992	0
CAMTA1	2789.39	-0.0477766	0.104828	-0.455759	0.648563	0.999992	0
LOC124903832	22.044	0.0767136	0.518826	0.14786	0.882453	0.999992	0
LOC105376689	131.325	-0.0177462	0.22588	-0.0785647	0.937379	0.999992	0
VAMP3	65.3362	-0.0739684	0.312466	-0.236725	0.81287	0.999992	0
PER3	91.536	0.477777	0.269212	1.77472	0.0759441	0.999992	0
UTS2	16.3064	-0.317406	0.838334	-0.378615	0.704974	0.999992	0
PARK7	956.212	-0.0867959	0.11776	-0.73706	0.461086	0.999992	0
ERRFI1	307.546	0.0740695	0.172534	0.429303	0.667703	0.999992	0
SLC45A1	177.773	-0.0662618	0.219547	-0.301812	0.762795	0.999992	0
RERE	1209.29	0.104684	0.127589	0.820477	0.411944	0.999992	0
ENO1	2446.48	-0.171326	0.0989315	-1.73177	0.0833153	0.999992	0
GPR157	12.3996	-0.235069	0.654201	-0.359323	0.719354	0.999992	0
MIR34AHG	34.2476	0.409203	0.421272	0.971351	0.331374	0.999992	0
H6PD	76.107	-0.29369	0.273828	-1.07253	0.28348	0.999992	0
SPSB1	140.13	-0.208258	0.266382	-0.781802	0.434331	0.999992	0
SLC25A33	89.3749	0.106757	0.265659	0.401857	0.687789	0.999992	0
TMEM201	258.408	0.126169	0.173426	0.72751	0.466913	0.999992	0
PIK3CD	181.744	0.110657	0.21771	0.508277	0.611259	0.999992	0
CLSTN1	3065.86	0.0935018	0.0999276	0.935696	0.34943	0.999992	0
CTNNBIP1	405.726	-0.326895	0.158357	-2.06428	0.0389907	0.999992	0
LZIC	357.733	-0.00827664	0.160844	-0.0514576	0.958961	0.999992	0
NMNAT1	70.759	0.165024	0.31666	0.52114	0.602269	0.999992	0
UBE4B	416.011	0.0761582	0.137076	0.555591	0.578491	0.999992	0
KIF1B	5023.42	0.0989161	0.116006	0.85268	0.393837	0.999992	0
PGD	923.014	-0.102493	0.11044	-0.928046	0.353384	0.999992	0
DFFA	359.771	-0.0553176	0.152852	-0.361902	0.717425	0.999992	0
PEX14	159.667	-0.103351	0.195888	-0.527606	0.597773	0.999992	0
CASZ1	110.384	0.129215	0.256935	0.502911	0.615027	0.999992	0
TARDBP	751.557	0.0287331	0.124375	0.23102	0.817299	0.999992	0
SRM	238.328	-0.0715118	0.196109	-0.364654	0.71537	0.999992	0
EXOSC10	327.769	-0.198667	0.154355	-1.28707	0.198068	0.999992	0
MTOR	684.287	0.0397468	0.129086	0.307911	0.75815	0.999992	0
UBIAD1	132.006	-0.131146	0.228564	-0.57378	0.566117	0.999992	0
DISP3	78.0374	0.00734757	0.326536	0.0225015	0.982048	0.999992	0
FBXO2	395.395	-0.158896	0.15072	-1.05425	0.29177	0.999992	0
FBXO44	727.847	-0.0618219	0.120835	-0.511624	0.608914	0.999992	0
FBXO6	21.5618	-0.0502278	0.478596	-0.104948	0.916417	0.999992	0
MAD2L2	120.097	-0.133959	0.220274	-0.608148	0.54309	0.999992	0
DRAXIN	179.27	0.0380244	0.206835	0.18384	0.854139	0.999992	0
AGTRAP	12.7008	-0.849048	0.80838	-1.05031	0.293576	0.999992	0
MTHFR	327.624	0.0781881	0.151124	0.517378	0.604892	0.999992	0
CLCN6	397.711	0.0788098	0.156449	0.503742	0.614443	0.999992	0
KIAA2013	151.15	0.385834	0.199268	1.93626	0.0528357	0.999992	0
PLOD1	154.828	-0.0723214	0.21763	-0.332314	0.739652	0.999992	0
MFN2	1067.11	-0.086503	0.113633	-0.761248	0.446509	0.999992	0
MIIP	127.046	-0.0146632	0.220621	-0.066463	0.947009	0.999992	0
VPS13D	723.7	0.0745034	0.143365	0.519678	0.603288	0.999992	0
DHRS3	63.404	-0.23724	0.357796	-0.66306	0.507292	0.999992	0
PRDM2	619.865	0.0906307	0.130725	0.693293	0.488126	0.999992	0
KAZN	349.004	-0.0262753	0.169547	-0.154973	0.876842	0.999992	0
LOC107985467	16.5172	-0.218729	0.630215	-0.347071	0.728538	0.999992	0
LOC124903850	9.51832	0.231468	0.800484	0.28916	0.772459	0.999992	0
TMEM51-AS1	25.0535	-0.973078	0.526802	-1.84714	0.0647269	0.999992	0
TMEM51	20.7559	-0.602653	0.533601	-1.12941	0.258726	0.999992	0
EFHD2	79.5486	-0.00856328	0.300006	-0.0285437	0.977228	0.999992	0
CASP9	93.3867	0.00309561	0.24305	0.0127365	0.989838	0.999992	0
DNAJC16	276.115	-0.0251032	0.159538	-0.15735	0.874969	0.999992	0
AGMAT	10.2538	-0.211406	0.707294	-0.298894	0.765021	0.999992	0
DDI2	209.31	0.00469646	0.183814	0.02555	0.979616	0.999992	0
PLEKHM2	554.004	-0.125669	0.134816	-0.932155	0.351256	0.999992	0
SLC25A34	11.5058	-0.0109053	0.763421	-0.0142848	0.988603	0.999992	0
FBLIM1	128.895	-0.192342	0.216409	-0.888791	0.374115	0.999992	0
SPEN-AS1	60.3481	0.249994	0.307357	0.813367	0.416008	0.999992	0
SPEN	585.717	0.174469	0.164139	1.06294	0.28781	0.999992	0
ZBTB17	173.647	-0.0136917	0.221007	-0.0619513	0.950602	0.999992	0
LOC124903855	8.01738	0.393976	0.929438	0.423886	0.671649	0.999992	0
FAM131C	56.264	-0.147209	0.315793	-0.466155	0.641105	0.999992	0
EPHA2	13.4752	0.247435	0.656867	0.37669	0.706404	0.999992	0
LOC124900584	14.063	0.742887	0.614133	1.20965	0.226413	0.999992	0
CROCCP2	11.048	0.641968	0.722881	0.888069	0.374504	0.999992	0
MST1P2	11.5654	-0.801109	0.799321	-1.00224	0.316229	0.999992	0
ARHGEF10L	771.833	0.0484464	0.148513	0.326209	0.744266	0.999992	0
IGSF21	224.351	0.306963	0.173256	1.77174	0.0764385	0.999992	0
ALDH4A1	106.671	-0.457622	0.248212	-1.84367	0.0652307	0.999992	0
IFFO2	288.667	0.0639275	0.161026	0.397001	0.691366	0.999992	0
UBR4	2661.26	-0.00312782	0.132346	-0.0236336	0.981145	0.999992	0
EMC1	577.685	-0.0692256	0.136762	-0.506177	0.612733	0.999992	0
MRTO4	189.633	0.0666168	0.184177	0.361699	0.717577	0.999992	0
LOC100506730	30.889	-0.434527	0.442892	-0.981111	0.326538	0.999992	0
AKR7A2	96.5223	-0.330626	0.250207	-1.32141	0.186364	0.999992	0
SLC66A1	165.498	0.00203975	0.200694	0.0101635	0.991891	0.999992	0
CAPZB	720.595	-0.156437	0.128737	-1.21516	0.224305	0.999992	0
MICOS10	238.832	0.00255119	0.180961	0.014098	0.988752	0.999992	0
HTR6	20.7271	0.376609	0.504127	0.747051	0.455033	0.999992	0
OTUD3	155.845	0.12195	0.207597	0.587435	0.556911	0.999992	0
UBXN10	42.4261	-0.20226	0.392988	-0.514672	0.606783	0.999992	0
VWA5B1	11.9103	-0.17375	0.796145	-0.21824	0.827242	0.999992	0
CAMK2N1	1514.01	0.105408	0.105085	1.00307	0.315826	0.999992	0
MUL1	237.554	-0.0938178	0.179534	-0.522562	0.601279	0.999992	0
FAM43B	116.993	0.319431	0.233663	1.36706	0.171608	0.999992	0
PINK1	1377.13	0.0749395	0.104868	0.714607	0.474852	0.999992	0
PINK1-AS	43.8181	0.276244	0.392748	0.703363	0.48183	0.999992	0
DDOST	550.234	0.143087	0.13699	1.04451	0.29625	0.999992	0
KIF17	42.1698	0.058803	0.371908	0.158112	0.874369	0.999992	0
SH2D5	12.5827	0.290393	0.666808	0.435498	0.663201	0.999992	0
HP1BP3	625.626	0.0429054	0.131945	0.325176	0.745048	0.999992	0
EIF4G3	1527.63	0.076751	0.112121	0.684535	0.493637	0.999992	0
ECE1	197.675	-0.172771	0.218434	-0.790951	0.428973	0.999992	0
NBPF3	29.4497	-0.00853678	0.5088	-0.0167783	0.986614	0.999992	0
RAP1GAP	991.716	0.146957	0.117156	1.25437	0.209707	0.999992	0
USP48	446.919	0.0779526	0.140914	0.553193	0.580131	0.999992	0
HSPG2	21.7188	0.921649	0.605409	1.52236	0.12792	0.999992	0
LINC00339	51.6511	-0.375919	0.327909	-1.14641	0.251625	0.999992	0
CDC42	1606.18	-0.0419561	0.102624	-0.408833	0.682662	0.999992	0
WNT4	198.81	-0.057132	0.182824	-0.312497	0.754663	0.999992	0
ZBTB40	212.571	-0.225044	0.200999	-1.11963	0.262872	0.999992	0
EPHA8	88.9951	0.143747	0.287975	0.499166	0.617662	0.999992	0
EPHB2	370.734	-0.0114128	0.157495	-0.0724647	0.942232	0.999992	0
KDM1A	818.142	0.0635048	0.125132	0.507504	0.611801	0.999992	0
LUZP1	630.512	0.0600967	0.124662	0.482077	0.629752	0.999992	0
RPL11	645.39	-0.172041	0.144713	-1.18884	0.234502	0.999992	0
ELOA	270.678	0.0846114	0.161707	0.52324	0.600807	0.999992	0
ELOA-AS1	12.1772	-0.316099	0.808411	-0.391013	0.695787	0.999992	0
PITHD1	579.893	0.0522708	0.15252	0.342714	0.731814	0.999992	0
LYPLA2	446.953	-0.0792913	0.135364	-0.585765	0.558033	0.999992	0
GALE	152.666	-0.0881842	0.216347	-0.407605	0.683564	0.999992	0
HMGCL	58.4251	0.117511	0.351462	0.334349	0.738116	0.999992	0
FUCA1	116.625	-0.105997	0.224289	-0.472592	0.636505	0.999992	0
PNRC2	92.1492	0.0317045	0.279348	0.113495	0.909638	0.999992	0
SRSF10	414.902	0.011003	0.137206	0.080193	0.936084	0.999992	0
IFNLR1	32.267	0.406213	0.410705	0.989062	0.322633	0.999992	0
STPG1	148.571	-0.164008	0.221037	-0.741993	0.458092	0.999992	0
NIPAL3	1081.63	0.00672965	0.117764	0.0571452	0.95443	0.999992	0
RCAN3	753.089	0.037826	0.116546	0.324559	0.745515	0.999992	0
NCMAP	90.8445	-0.079062	0.30729	-0.257288	0.796957	0.999992	0
SRRM1	543.307	0.229291	0.13825	1.65852	0.0972124	0.999992	0
CLIC4	190.844	0.0497499	0.191979	0.259143	0.795525	0.999992	0
SYF2	99.503	0.119939	0.244966	0.489615	0.624407	0.999992	0
LOC124903881	8.20524	0.343448	0.986758	0.348057	0.727797	0.999992	0
RSRP1	388.65	0.161773	0.140284	1.15319	0.248834	0.999992	0
TMEM50A	406.752	-0.058192	0.152136	-0.382501	0.70209	0.999992	0
MACO1	399.55	0.145794	0.145825	0.999788	0.317413	0.999992	0
MAN1C1	306.746	-0.11763	0.196968	-0.597203	0.550372	0.999992	0
SELENON	440.645	0.0094837	0.17071	0.0555543	0.955697	0.999992	0
MTFR1L	704.615	0.0473682	0.121495	0.389878	0.696627	0.999992	0
PAQR7	159.789	-0.367611	0.209965	-1.75082	0.0799772	0.999992	0
STMN1	2872.28	-0.0286528	0.115787	-0.247461	0.804552	0.999992	0
PAFAH2	29.3718	-0.16492	0.433057	-0.380828	0.703331	0.999992	0
EXTL1	57.4762	0.232338	0.316487	0.734116	0.462878	0.999992	0
PDIK1L	126.887	0.173011	0.230443	0.750777	0.452787	0.999992	0
ZNF593	51.9116	-0.364776	0.329983	-1.10544	0.26897	0.999992	0
CNKSR1	43.3342	0.166254	0.354074	0.469546	0.638679	0.999992	0
CEP85	81.5003	-0.142417	0.288568	-0.493529	0.621639	0.999992	0
SH3BGRL3	517.427	0.0573502	0.163313	0.351168	0.725462	0.999992	0
UBXN11	43.4409	-0.177049	0.352889	-0.501714	0.615869	0.999992	0
DHDDS	329.422	-0.049964	0.165936	-0.301105	0.763334	0.999992	0
HMGN2	199.032	-0.175234	0.192577	-0.909944	0.362852	0.999992	0
ARID1A	870.621	0.175656	0.130424	1.34681	0.178041	0.999992	0
PIGV	49.6179	0.0464465	0.333718	0.139179	0.889309	0.999992	0
ZDHHC18	356.979	-0.0407954	0.16426	-0.248358	0.803857	0.999992	0
GPN2	166.836	-0.201229	0.193275	-1.04115	0.297804	0.999992	0
GPATCH3	79.3366	-0.0732614	0.279633	-0.261992	0.793328	0.999992	0
NUDC	611.734	-0.0674574	0.135869	-0.496489	0.619549	0.999992	0
TRNP1	410.986	0.0194322	0.142188	0.136666	0.891295	0.999992	0
SLC9A1	276.252	-0.0133976	0.157163	-0.0852464	0.932065	0.999992	0
WDTC1	575.724	-0.027689	0.144493	-0.191629	0.848033	0.999992	0
TMEM222	296.765	-0.208975	0.170684	-1.22434	0.220825	0.999992	0
ACTG1P20	10.7106	0.435761	0.718254	0.606696	0.544053	0.999992	0
MAP3K6	132.379	0.234911	0.230322	1.01992	0.307765	0.999992	0
GPR3	30.6489	-0.923714	0.430845	-2.14396	0.0320362	0.999992	0
WASF2	160.401	0.433785	0.264807	1.63812	0.101397	0.999992	0
AHDC1	333.919	0.113106	0.161169	0.701788	0.482811	0.999992	0
IFI6	100.416	-0.53113	0.263259	-2.01752	0.0436411	0.999992	0
FAM76A	43.6895	0.260478	0.35948	0.724597	0.468699	0.999992	0
STX12	1093.3	-0.0315437	0.117227	-0.269081	0.787867	0.999992	0
PPP1R8	265.047	0.243357	0.181231	1.3428	0.179336	0.999992	0
RPA2	99.8418	-0.288624	0.251604	-1.14714	0.251325	0.999992	0
EYA3	143.82	0.0566002	0.207559	0.272695	0.785088	0.999992	0
DNAJC8	421.918	-0.251414	0.163507	-1.53764	0.124138	0.999992	0
PHACTR4	168.582	0.0307765	0.197156	0.156103	0.875952	0.999992	0
SNHG3	97.4037	-0.115322	0.251312	-0.458879	0.646321	0.999992	0
RCC1	48.807	0.0722722	0.336974	0.214474	0.830178	0.999992	0
TRNAU1AP	84.4028	0.218936	0.272671	0.802929	0.422016	0.999992	0
SNHG12	30.8593	-0.0975756	0.41825	-0.233295	0.815532	0.999992	0
TAF12	75.9411	-0.338927	0.280446	-1.20853	0.226844	0.999992	0
GMEB1	130.287	-0.0866448	0.216862	-0.399539	0.689496	0.999992	0
YTHDF2	400.241	-0.117469	0.154515	-0.760241	0.44711	0.999992	0
OPRD1	18.7012	-0.967279	0.573332	-1.68712	0.091581	0.999992	0
EPB41	433.304	0.204992	0.151988	1.34873	0.177422	0.999992	0
SRSF4	396.492	-0.0904543	0.149963	-0.603176	0.546391	0.999992	0
MECR	122.139	0.140112	0.234963	0.596314	0.550966	0.999992	0
PTPRU	218.289	-0.077163	0.205872	-0.374811	0.707801	0.999992	0
MATN1	11.2399	-0.122187	0.758025	-0.161191	0.871943	0.999992	0
LAPTM5	20.4854	-0.312199	0.533998	-0.584646	0.558786	0.999992	0
SDC3	2304.38	0.062874	0.09741	0.645457	0.518631	0.999992	0
PUM1	546.374	-0.0355922	0.134542	-0.264543	0.791361	0.999992	0
NKAIN1	552.664	0.200204	0.137628	1.45468	0.145759	0.999992	0
SNRNP40	127.781	0.0589765	0.23403	0.252004	0.801038	0.999992	0
ZCCHC17	399.22	-0.197998	0.145082	-1.36474	0.172336	0.999992	0
FABP3	64.9283	-0.744869	0.34819	-2.13926	0.0324148	0.999992	0
SERINC2	24.2236	-0.821733	0.570475	-1.44044	0.149744	0.999992	0
HCRTR1	145.469	-0.11549	0.223766	-0.516118	0.605772	0.999992	0
PEF1	338.239	0.0280068	0.159129	0.176	0.860294	0.999992	0
COL16A1	53.7693	-0.507459	0.326213	-1.55561	0.119802	0.999992	0
ADGRB2	1034.17	0.112034	0.10818	1.03562	0.300378	0.999992	0
PTP4A2	857.984	-0.0188892	0.115254	-0.163892	0.869816	0.999992	0
KHDRBS1	743.165	-0.183475	0.11879	-1.54453	0.122461	0.999992	0
TMEM39B	88.5244	0.228202	0.255092	0.894588	0.371007	0.999992	0
KPNA6	766.086	0.213474	0.119286	1.78959	0.07352	0.999992	0
TXLNA	212.736	-0.076532	0.19759	-0.387327	0.698514	0.999992	0
CCDC28B	169.502	0.145433	0.240573	0.604531	0.545491	0.999992	0
IQCC	33.2466	0.319329	0.434382	0.735133	0.462259	0.999992	0
TMEM234	75.8483	-0.256523	0.278559	-0.92089	0.357108	0.999992	0
EIF3I	451.776	-0.162242	0.14671	-1.10586	0.268785	0.999992	0
HDAC1	60.3141	-0.144791	0.380454	-0.380575	0.703519	0.999992	0
MARCKSL1	2436.92	-0.078475	0.0989322	-0.79322	0.42765	0.999992	0
LOC124903933	50.9053	0.01697	0.344952	0.0491952	0.960764	0.999992	0
BSDC1	514.634	-0.051974	0.129068	-0.402688	0.687178	0.999992	0
ZBTB8B	68.3558	0.133667	0.301853	0.442823	0.657894	0.999992	0
ZBTB8A	92.5639	-0.106196	0.256395	-0.414188	0.678736	0.999992	0
ZBTB8OS	87.9638	-0.155666	0.253096	-0.615045	0.538525	0.999992	0
RBBP4	711.509	-0.0132761	0.119331	-0.111255	0.911414	0.999992	0
SYNC	48.6548	-0.0699971	0.334963	-0.208969	0.834472	0.999992	0
NHSL3	511.87	0.242358	0.134223	1.80564	0.0709747	0.999992	0
YARS1	881.583	0.032709	0.122478	0.26706	0.789423	0.999992	0
S100PBP	231.035	-0.0211469	0.173525	-0.121867	0.903004	0.999992	0
FNDC5	474.342	0.0368251	0.163463	0.225281	0.821761	0.999992	0
HPCA	455.314	-0.128024	0.151866	-0.843009	0.399223	0.999992	0
TMEM54	131.44	-0.314516	0.228994	-1.37347	0.169607	0.999992	0
RNF19B	452.062	0.112062	0.133913	0.83683	0.402688	0.999992	0
AK2	357.657	-0.0416069	0.148103	-0.280932	0.778762	0.999992	0
AZIN2	106.773	-0.0218793	0.269412	-0.0812113	0.935274	0.999992	0
ZNF362	355.005	-0.0190592	0.156922	-0.121456	0.90333	0.999992	0
TRIM62	152.328	0.124811	0.199706	0.624976	0.531987	0.999992	0
PHC2	333.658	-0.0634807	0.159777	-0.397309	0.69114	0.999992	0
ZSCAN20	66.4521	-0.164358	0.285212	-0.576265	0.564436	0.999992	0
CSMD2	484.503	0.129475	0.179536	0.721161	0.470811	0.999992	0
SMIM12	243.967	-0.131875	0.172669	-0.763743	0.44502	0.999992	0
DLGAP3	423.04	0.243471	0.146639	1.66034	0.0968466	0.999992	0
ZMYM6	158.906	0.0535235	0.216736	0.246953	0.804944	0.999992	0
ZMYM1	55.7487	-0.178402	0.323464	-0.551535	0.581267	0.999992	0
SFPQ	1115.76	-0.0743342	0.116265	-0.639354	0.522593	0.999992	0
ZMYM4	631.782	0.196488	0.148799	1.32049	0.186671	0.999992	0
KIAA0319L	514.871	0.111325	0.139145	0.800067	0.423672	0.999992	0
NCDN	1244.75	0.0634635	0.113907	0.557151	0.577424	0.999992	0
TFAP2E	21.1973	-0.640055	0.520452	-1.22981	0.21877	0.999992	0
PSMB2	664.665	-0.157123	0.124477	-1.26226	0.206854	0.999992	0
C1orf216	857.587	-0.0912274	0.119591	-0.762831	0.445564	0.999992	0
CLSPN	13.2443	0.150458	0.714834	0.21048	0.833293	0.999992	0
AGO4	195.541	0.268864	0.192535	1.39644	0.162581	0.999992	0
AGO1	308.162	0.090249	0.165346	0.54582	0.585189	0.999992	0
AGO3	247.725	-0.00852363	0.176481	-0.0482978	0.961479	0.999992	0
TEKT2	14.3876	-0.098481	0.60484	-0.162822	0.870659	0.999992	0
ADPRS	113.717	-0.24205	0.244672	-0.989282	0.322525	0.999992	0
TRAPPC3	218.219	0.043989	0.186589	0.235754	0.813624	0.999992	0
MAP7D1	1849.79	-0.0613395	0.110557	-0.554822	0.579016	0.999992	0
THRAP3	592.863	-0.00251103	0.134288	-0.0186988	0.985081	0.999992	0
SH3D21	126.689	-0.0570681	0.23061	-0.247465	0.804548	0.999992	0
STK40	345.96	-0.187934	0.170816	-1.10021	0.27124	0.999992	0
LSM10	187.765	-0.207258	0.202793	-1.02202	0.306773	0.999992	0
OSCP1	32.3037	0.0823103	0.478605	0.17198	0.863454	0.999992	0
MRPS15	217.743	0.0973464	0.205386	0.473968	0.635523	0.999992	0
GRIK3	329.131	0.0135467	0.161359	0.0839538	0.933093	0.999992	0
MEAF6	671.111	-0.0878534	0.132518	-0.662956	0.507359	0.999992	0
SNIP1	71.6318	-0.308618	0.325768	-0.947355	0.343458	0.999992	0
DNALI1	89.2499	0.246452	0.267526	0.921227	0.356932	0.999992	0
GNL2	240.894	-0.0820239	0.166844	-0.491619	0.622988	0.999992	0
AIRIM	72.8531	-0.407341	0.29312	-1.38967	0.164628	0.999992	0
EPHA10	311.347	0.130853	0.14981	0.873461	0.382412	0.999992	0
MANEAL	529.327	-0.0384876	0.133276	-0.288781	0.772749	0.999992	0
YRDC	74.1141	0.102725	0.284836	0.360646	0.718364	0.999992	0
C1orf122	256.02	-0.232224	0.169491	-1.37012	0.170649	0.999992	0
MTF1	84.1112	0.136663	0.263897	0.517864	0.604553	0.999992	0
INPP5B	62.557	0.0241294	0.320155	0.0753677	0.939922	0.999992	0
SF3A3	520.476	-0.00139522	0.127498	-0.0109431	0.991269	0.999992	0
FHL3	74.0731	-0.136997	0.307893	-0.444949	0.656357	0.999992	0
UTP11	184.135	-0.0513003	0.191265	-0.268215	0.788534	0.999992	0
POU3F1	86.2664	-0.137653	0.297041	-0.463415	0.643067	0.999992	0
MIR3659HG	30.0463	0.0424801	0.423852	0.100224	0.920167	0.999992	0
RRAGC	257.927	-0.133817	0.164747	-0.812259	0.416643	0.999992	0
RRAGC-DT	9.79632	-0.473356	0.704027	-0.672354	0.501358	0.999992	0
AKIRIN1	877.947	0.0547813	0.113627	0.482114	0.629725	0.999992	0
NDUFS5	521.527	-0.0277703	0.150583	-0.184419	0.853685	0.999992	0
LOC124904088	9.11575	-0.330985	0.742903	-0.445529	0.655937	0.999992	0
MACF1	3529.35	0.128128	0.129756	0.987452	0.323421	0.999992	0
BMP8A	31.4032	-0.0675814	0.430814	-0.156869	0.875348	0.999992	0
PABPC4	650.549	-0.0530663	0.121157	-0.437995	0.66139	0.999992	0
NT5C1A	114.414	-0.0972654	0.235202	-0.41354	0.679211	0.999992	0
HPCAL4	1008.77	-0.0181681	0.131818	-0.137827	0.890377	0.999992	0
PPIE	150.189	-0.49172	0.204155	-2.40856	0.0160157	0.999992	0
BMP8B	15.9542	-0.873516	0.622196	-1.40392	0.160342	0.999992	0
TRIT1	109.536	-0.0481035	0.241437	-0.199239	0.842076	0.999992	0
MYCL	23.5473	-0.146068	0.471216	-0.309982	0.756575	0.999992	0
MFSD2A	27.2917	-0.352094	0.516189	-0.682103	0.495174	0.999992	0
CAP1	1123	-0.00421059	0.106408	-0.0395704	0.968436	0.999992	0
PPT1	364.454	-0.140928	0.159771	-0.882057	0.377746	0.999992	0
RLF	263.847	-0.00820136	0.16489	-0.0497384	0.960331	0.999992	0
ZMPSTE24	288.203	0.0371122	0.172594	0.215026	0.829747	0.999992	0
COL9A2	16.4515	0.804781	0.563204	1.42893	0.153024	0.999992	0
SMAP2	858.506	-0.00973767	0.113941	-0.0854621	0.931894	0.999992	0
ZFP69B	41.5583	-0.108846	0.375262	-0.290054	0.771775	0.999992	0
ZFP69	38.9706	-0.116592	0.370835	-0.314404	0.753214	0.999992	0
EXO5	46.3894	0.0695114	0.358907	0.193675	0.84643	0.999992	0
ZNF684	20.022	0.0385835	0.691941	0.0557612	0.955532	0.999992	0
RIMS3	898.073	0.111207	0.110673	1.00482	0.314984	0.999992	0
NFYC-AS1	43.5608	0.548043	0.388059	1.41227	0.157871	0.999992	0
NFYC	296.96	0.244833	0.162516	1.50651	0.131936	0.999992	0
KCNQ4	32.3544	0.0814491	0.451149	0.180537	0.856731	0.999992	0
CITED4	25.8762	-0.44193	0.558695	-0.791005	0.428941	0.999992	0
CTPS1	355.725	-0.0108826	0.148709	-0.0731805	0.941662	0.999992	0
SCMH1	307.769	0.119348	0.185713	0.642644	0.520455	0.999992	0
HIVEP3	307.955	0.1261	0.166963	0.755255	0.450096	0.999992	0
FOXJ3	358.7	0.0855737	0.143822	0.594999	0.551844	0.999992	0
RIMKLA	541.461	-0.13208	0.156084	-0.846211	0.397435	0.999992	0
CCDC30	52.4845	0.220048	0.331144	0.664507	0.506366	0.999992	0
PPCS	126.158	-0.310028	0.224633	-1.38015	0.16754	0.999992	0
LOC124904162	8.89662	-0.296776	0.756061	-0.39253	0.694667	0.999992	0
PPIH	83.9254	-0.113521	0.28218	-0.402301	0.687463	0.999992	0
YBX1	5150.81	0.105991	0.0937925	1.13006	0.258452	0.999992	0
P3H1	100.969	-0.135291	0.252467	-0.535878	0.592043	0.999992	0
C1orf50	123.529	0.222727	0.232254	0.95898	0.337569	0.999992	0
SVBP	136.136	-0.105655	0.248524	-0.425131	0.670741	0.999992	0
ERMAP	31.126	-0.775758	0.460673	-1.68397	0.0921879	0.999992	0
ZNF691	32.4845	0.536656	0.464778	1.15465	0.248233	0.999992	0
SLC2A1	94.9972	-0.502135	0.341378	-1.4709	0.141317	0.999992	0
SLC2A1-DT	11.5347	0.773686	0.760745	1.01701	0.309149	0.999992	0
EBNA1BP2	239.741	-0.241648	0.179287	-1.34783	0.177714	0.999992	0
ELOVL1	33.518	-0.644986	0.415143	-1.55365	0.120269	0.999992	0
LOC112268225	8.65458	0.897122	0.853159	1.05153	0.293016	0.999992	0
MED8	272.913	-0.0865629	0.168203	-0.514634	0.606809	0.999992	0
SZT2	288.508	0.224943	0.190627	1.18002	0.237992	0.999992	0
HYI	66.1378	0.12367	0.314293	0.393487	0.69396	0.999992	0
PTPRF	1568.54	0.160314	0.113713	1.40981	0.158595	0.999992	0
KDM4A	334.779	0.0432948	0.15761	0.274696	0.78355	0.999992	0
ST3GAL3	197.713	0.00820603	0.185738	0.0441807	0.96476	0.999992	0
LINC02918	18.4568	0.13582	0.6037	0.224979	0.821996	0.999992	0
IPO13	355.498	0.0797678	0.148894	0.535736	0.592141	0.999992	0
DPH2	85.0571	-0.445543	0.278122	-1.60197	0.109162	0.999992	0
ATP6V0B	1189.41	-0.109359	0.108452	-1.00836	0.313282	0.999992	0
B4GALT2	562.39	-0.039944	0.127124	-0.314212	0.75336	0.999992	0
CCDC24	92.2134	-0.0288397	0.259721	-0.111041	0.911584	0.999992	0
SLC6A9	90.553	-0.097725	0.268865	-0.363472	0.716252	0.999992	0
DMAP1	229.456	-0.0385412	0.187765	-0.205263	0.837367	0.999992	0
ERI3	436.861	-0.0916864	0.142448	-0.643647	0.519804	0.999992	0
RNF220	421.235	-0.191152	0.157663	-1.21241	0.225356	0.999992	0
LOC107984950	16.7202	-0.0517222	0.571751	-0.0904628	0.927919	0.999992	0
TMEM53	62.9181	0.230823	0.294432	0.783961	0.433063	0.999992	0
ARMH1	24.6396	0.0470526	0.468518	0.100429	0.920004	0.999992	0
RPS8	1028.27	-0.0855732	0.144829	-0.590855	0.554618	0.999992	0
BEST4	19.4779	-0.488544	0.567475	-0.860909	0.389288	0.999992	0
PLK3	154.264	-0.0742597	0.197379	-0.376229	0.706747	0.999992	0
BTBD19	17.8226	0.432741	0.582506	0.742896	0.457544	0.999992	0
PTCH2	73.6682	-0.34508	0.27708	-1.24542	0.212979	0.999992	0
EIF2B3	153.761	0.0272764	0.213907	0.127515	0.898533	0.999992	0
HECTD3	306.296	0.0119191	0.162653	0.073279	0.941584	0.999992	0
UROD	215.257	0.0997527	0.181329	0.55012	0.582237	0.999992	0
ZSWIM5	164.581	0.0380667	0.204975	0.185714	0.852669	0.999992	0
MUTYH	40.0088	-0.158549	0.359358	-0.441202	0.659067	0.999992	0
TOE1	64.4041	-0.148742	0.337994	-0.440073	0.659885	0.999992	0
CCDC163	13.0023	0.652437	0.657942	0.991632	0.321377	0.999992	0
MMACHC	34.7499	-0.253715	0.40717	-0.623118	0.533207	0.999992	0
PRDX1	473.968	-0.207933	0.160288	-1.29725	0.194546	0.999992	0
AKR1A1	170.639	-0.0995744	0.213775	-0.46579	0.641365	0.999992	0
NASP	234.008	-0.184565	0.186288	-0.990751	0.321807	0.999992	0
GPBP1L1	218.791	-0.137039	0.194503	-0.704558	0.481085	0.999992	0
TMEM69	67.8967	-0.0220029	0.313743	-0.0701302	0.94409	0.999992	0
IPP	68.2411	-0.491423	0.294125	-1.67079	0.0947622	0.999992	0
MAST2	1143.95	0.00462845	0.125821	0.036786	0.970656	0.999992	0
PIK3R3	28.0624	0.0724127	0.494473	0.146444	0.883571	0.999992	0
TSPAN1	9.63453	-0.320609	0.815788	-0.393005	0.694315	0.999992	0
POMGNT1	472.445	-0.0750555	0.140575	-0.533918	0.593398	0.999992	0
LURAP1	14.0568	-0.0828897	0.6036	-0.137325	0.890774	0.999992	0
LRRC41	452.723	0.0526076	0.138954	0.378598	0.704986	0.999992	0
UQCRH	826.491	-0.0550665	0.124773	-0.441332	0.658973	0.999992	0
NSUN4	113.936	-0.395511	0.231229	-1.71047	0.087179	0.999992	0
FAAH	189.173	-0.0313403	0.185059	-0.169353	0.865519	0.999992	0
MKNK1	132.639	0.135621	0.218287	0.621299	0.534403	0.999992	0
MOB3C	24.4882	-0.229222	0.456828	-0.50177	0.61583	0.999992	0
ATPAF1	332.366	0.149718	0.148611	1.00745	0.313721	0.999992	0
EFCAB14	134.629	0.115763	0.215576	0.536996	0.59127	0.999992	0
CYP4A11	15.4205	0.319139	0.632165	0.504835	0.613675	0.999992	0
CYP4X1	184.277	0.0477788	0.191555	0.249426	0.803031	0.999992	0
CYP4A22-AS1	7.3428	-0.472543	0.891633	-0.529975	0.596129	0.999992	0
STIL	13.2487	-0.797099	0.659438	-1.20875	0.226757	0.999992	0
CMPK1	531.628	-0.0706201	0.141295	-0.499804	0.617213	0.999992	0
TRABD2B	14.7189	-0.0972305	0.649292	-0.149749	0.880963	0.999992	0
SPATA6	69.5958	-0.20629	0.31365	-0.657707	0.510727	0.999992	0
AGBL4	52.2374	-0.32342	0.33203	-0.97407	0.330022	0.999992	0
BEND5	92.5857	-0.060135	0.256949	-0.234034	0.814958	0.999992	0
ELAVL4	1932.97	-0.0171255	0.101916	-0.168036	0.866555	0.999992	0
FAF1	422.952	0.131587	0.155024	0.848817	0.395983	0.999992	0
CDKN2C	9.0777	0.222587	0.873095	0.25494	0.798769	0.999992	0
RNF11	1820.19	0.0618505	0.115201	0.536891	0.591343	0.999992	0
TTC39A	143.247	-0.16472	0.208519	-0.789953	0.429555	0.999992	0
EPS15	844.643	0.0310332	0.129679	0.239308	0.810867	0.999992	0
OSBPL9	546.367	-0.00524017	0.131336	-0.0398989	0.968174	0.999992	0
NRDC	1110.61	-0.0433855	0.114787	-0.377964	0.705457	0.999992	0
RAB3B	2724.1	0.0539931	0.108424	0.497982	0.618497	0.999992	0
TXNDC12	136.932	0.00601971	0.207751	0.0289757	0.976884	0.999992	0
BTF3L4	444.614	-0.10732	0.141976	-0.755902	0.449708	0.999992	0
ZFYVE9	699.137	0.11063	0.117125	0.944547	0.34489	0.999992	0
CC2D1B	182.295	-0.286971	0.206897	-1.38703	0.165434	0.999992	0
PRPF38A	269.192	-0.142216	0.172744	-0.823274	0.410352	0.999992	0
TUT4	340.974	0.0477584	0.163054	0.292899	0.769599	0.999992	0
GPX7	13.1314	-0.41202	0.665418	-0.61919	0.535791	0.999992	0
SHISAL2A	8.626	0.641192	0.819491	0.782427	0.433964	0.999992	0
COA7	280.622	-0.00358793	0.175329	-0.0204639	0.983673	0.999992	0
ZYG11B	891.308	0.0400004	0.1174	0.34072	0.733315	0.999992	0
ECHDC2	43.416	-0.548838	0.353056	-1.55454	0.120057	0.999992	0
SCP2	303.297	-0.0212133	0.16133	-0.13149	0.895388	0.999992	0
PODN	10.7455	-0.17804	0.732235	-0.243146	0.807892	0.999992	0
CPT2	48.2104	-0.234811	0.348932	-0.672942	0.500984	0.999992	0
CZIB	153.223	0.062962	0.200426	0.314141	0.753414	0.999992	0
MAGOH	67.2632	-0.085239	0.32327	-0.263678	0.792028	0.999992	0
LRP8	483.605	0.0203199	0.138316	0.14691	0.883203	0.999992	0
LRP8-DT	10.013	0.52175	0.82136	0.635227	0.52528	0.999992	0
NDC1	86.4343	-0.0181109	0.308488	-0.0587087	0.953184	0.999992	0
YIPF1	250.44	0.112166	0.184887	0.606675	0.544067	0.999992	0
IFT25	83.0711	0.0963897	0.270712	0.35606	0.721796	0.999992	0
LRRC42	71.8932	-0.0197815	0.279003	-0.0709006	0.943477	0.999992	0
TMEM59	1055.04	0.100315	0.115069	0.871783	0.383327	0.999992	0
TCEANC2	51.4247	-0.16944	0.322903	-0.524739	0.599765	0.999992	0
CYB5RL	46.4528	0.581372	0.376423	1.54447	0.122475	0.999992	0
MRPL37	289.788	-0.0639788	0.160125	-0.399555	0.689484	0.999992	0
SSBP3	2158.57	0.0236636	0.34402	0.0687855	0.94516	0.999992	0
ACOT11	9.55926	-0.27737	0.721815	-0.384267	0.700781	0.999992	0
PARS2	27.0524	0.539789	0.44349	1.21714	0.223552	0.999992	0
DHCR24	780.869	-0.19515	0.160187	-1.21827	0.223123	0.999992	0
USP24	752.598	0.0934905	0.125069	0.747512	0.454754	0.999992	0
PLPP3	13.1004	0.316736	0.704701	0.449462	0.653099	0.999992	0
PRKAA2	300.938	0.087258	0.16284	0.535851	0.592062	0.999992	0
DAB1	89.3386	-0.145827	0.266439	-0.547319	0.58416	0.999992	0
MYSM1	306.496	-0.0133302	0.165283	-0.0806512	0.935719	0.999992	0
JUN	827.158	0.0571221	0.153029	0.373277	0.708942	0.999992	0
FGGY-DT	17.8638	0.385001	0.545052	0.706357	0.479966	0.999992	0
FGGY	15.9377	0.0434647	0.563504	0.077133	0.938518	0.999992	0
HOOK1	114.185	0.210517	0.253275	0.831182	0.405871	0.999992	0
NFIA	51.0227	-0.263072	0.350656	-0.75023	0.453116	0.999992	0
TM2D1	111.434	-0.12636	0.228851	-0.552152	0.580844	0.999992	0
PATJ	84.3903	0.271457	0.273224	0.993533	0.32045	0.999992	0
KANK4	8.80215	1.46109	0.873545	1.67259	0.0944073	0.999992	0
USP1	112.606	0.0693529	0.229155	0.302646	0.76216	0.999992	0
DOCK7	404.913	0.151615	0.140719	1.07743	0.281288	0.999992	0
ATG4C	63.8243	-0.335389	0.351769	-0.953437	0.340369	0.999992	0
ALG6	44.7441	0.0532141	0.346223	0.153699	0.877847	0.999992	0
ITGB3BP	24.0723	0.406176	0.483678	0.839765	0.40104	0.999992	0
EFCAB7	94.7442	0.129155	0.267247	0.483279	0.628898	0.999992	0
PGM1	144.816	-0.0932519	0.213593	-0.436587	0.662411	0.999992	0
ROR1	55.6332	-0.251075	0.347438	-0.722646	0.469897	0.999992	0
CACHD1	443.399	0.268055	0.154533	1.73461	0.0828097	0.999992	0
RAVER2	129.19	0.324198	0.241894	1.34025	0.180164	0.999992	0
JAK1	5733.68	0.0225707	0.11067	0.203946	0.838396	0.999992	0
AK4	444.543	0.0579458	0.138221	0.419224	0.675052	0.999992	0
DNAJC6	2803.61	-0.0147366	0.096661	-0.152456	0.878827	0.999992	0
LOC102724416	16.0622	-0.748433	0.618789	-1.20951	0.226466	0.999992	0
LEPR	75.4797	-0.126093	0.304689	-0.413842	0.67899	0.999992	0
LEPROT	125.682	0.0169102	0.224637	0.0752778	0.939994	0.999992	0
PDE4B	742.886	0.161913	0.131002	1.23596	0.216475	0.999992	0
SGIP1	1170.02	-0.0693691	0.111028	-0.62479	0.532109	0.999992	0
DYNLT5	52.4027	0.480791	0.324954	1.47957	0.138989	0.999992	0
DNAI4	26.3341	0.406844	0.486554	0.836176	0.403056	0.999992	0
MIER1	103.626	-0.398863	0.269133	-1.48203	0.138332	0.999992	0
SLC35D1	91.2904	0.0564391	0.25427	0.221965	0.824341	0.999992	0
IL12RB2	199.32	0.0799957	0.23036	0.347263	0.728394	0.999992	0
SERBP1	1273.52	0.114472	0.108648	1.05361	0.292061	0.999992	0
GADD45A	177.784	0.0801976	0.206692	0.388006	0.698012	0.999992	0
GNG12	135.035	0.0332091	0.235256	0.141161	0.887743	0.999992	0
DIRAS3	62.4876	-0.284046	0.355517	-0.798967	0.42431	0.999992	0
WLS	44.7153	-0.0309577	0.359597	-0.0860899	0.931395	0.999992	0
LRRC7	232.533	0.0129003	0.214037	0.0602713	0.95194	0.999992	0
LRRC40	497.675	0.0664789	0.145243	0.457708	0.647163	0.999992	0
SRSF11	917.251	-0.0125229	0.120206	-0.104179	0.917027	0.999992	0
ANKRD13C	449.403	0.0327867	0.156143	0.209979	0.833684	0.999992	0
ANKRD13C-DT	25.4877	-0.110425	0.522284	-0.211426	0.832555	0.999992	0
CTH	22.6011	-0.737711	0.553409	-1.33303	0.182522	0.999992	0
PTGER3	326.17	0.216358	0.204135	1.05988	0.289199	0.999992	0
ZRANB2	606.318	0.0159696	0.13059	0.122288	0.902671	0.999992	0
NEGR1	694.852	-0.143258	0.139458	-1.02725	0.304301	0.999992	0
LOC105378797	16.1118	-0.459645	0.573479	-0.801503	0.422841	0.999992	0
FPGT	28.0028	0.318104	0.442971	0.718115	0.472686	0.999992	0
ERICH3	32.8136	0.65197	0.507556	1.28453	0.198957	0.999992	0
CRYZ	95.2719	-0.176069	0.251258	-0.70075	0.483459	0.999992	0
TYW3	53.9903	-0.172663	0.328486	-0.525633	0.599143	0.999992	0
SLC44A5	438.262	0.127861	0.16086	0.794859	0.426695	0.999992	0
ACADM	218.608	-0.0881154	0.177118	-0.497496	0.618839	0.999992	0
DLSTP1	48.0921	0.416628	0.424889	0.980555	0.326812	0.999992	0
RABGGTB	299.455	0.216371	0.166891	1.29648	0.194811	0.999992	0
MSH4	12.352	0.579662	0.664602	0.872195	0.383102	0.999992	0
ST6GALNAC3	118.831	0.00151571	0.23489	0.00645286	0.994851	0.999992	0
ST6GALNAC5	436.866	0.111623	0.149345	0.747418	0.454811	0.999992	0
PIGK	218.165	-0.0294365	0.197848	-0.148784	0.881724	0.999992	0
LOC105378808	40.1489	-0.205096	0.366346	-0.559841	0.575588	0.999992	0
AK5	238.686	0.219576	0.19844	1.10651	0.268507	0.999992	0
ZZZ3	251.33	0.214393	0.166828	1.28511	0.198753	0.999992	0
USP33	709.823	0.0355648	0.122738	0.289763	0.771997	0.999992	0
MIGA1	332.531	-0.00655136	0.149478	-0.0438283	0.965041	0.999992	0
FUBP1	660.889	0.118157	0.131838	0.896225	0.370133	0.999992	0
DNAJB4	313.007	0.182671	0.15335	1.1912	0.233575	0.999992	0
PTGFR	111.136	-0.0198248	0.256559	-0.0772719	0.938407	0.999992	0
IFI44	30.21	0.488817	0.560467	0.87216	0.383121	0.999992	0
ADGRL2	590.615	0.327654	0.131677	2.48833	0.0128345	0.999992	0
TTLL7	1041.52	0.0715655	0.117356	0.609817	0.541983	0.999992	0
PRKACB	1929.5	0.101476	0.101235	1.00238	0.31616	0.999992	0
RPF1	116.458	-0.459598	0.288563	-1.59271	0.111225	0.999992	0
GNG5	34.2552	0.494812	0.457829	1.08078	0.279796	0.999992	0
CTBS	20.7592	-0.615971	0.517039	-1.19134	0.233519	0.999992	0
SSX2IP	244.838	-0.140325	0.203336	-0.690114	0.490123	0.999992	0
DNAI3	22.9376	0.417336	0.536457	0.777949	0.436599	0.999992	0
SYDE2	57.3545	0.146754	0.320243	0.458257	0.646768	0.999992	0
C1orf52	335.803	-0.021252	0.156043	-0.136193	0.891669	0.999992	0
BCL10	63.046	0.082	0.294248	0.278676	0.780493	0.999992	0
DDAH1	1340.54	-0.0464503	0.106437	-0.436411	0.662538	0.999992	0
CCN1	29.6509	0.526647	0.504536	1.04382	0.296567	0.999992	0
ZNHIT6	128.72	0.243104	0.230335	1.05544	0.291225	0.999992	0
COL24A1	935.452	-0.424815	0.158931	-2.67295	0.00751866	0.999992	0
ODF2L	400.942	0.132312	0.148051	0.893691	0.371487	0.999992	0
CLCA4-AS1	21.8337	-0.154126	0.495238	-0.311217	0.755636	0.999992	0
SH3GLB1	1769.26	0.0585206	0.121045	0.483462	0.628768	0.999992	0
SELENOF	435.348	-0.0314936	0.142019	-0.221756	0.824504	0.999992	0
HS2ST1	504.192	-0.122142	0.140703	-0.868081	0.38535	0.999992	0
LINC01140	9.44887	0.234154	0.759089	0.308467	0.757727	0.999992	0
LMO4	398.369	-0.0628083	0.138709	-0.452806	0.650688	0.999992	0
PKN2	110.688	0.18042	0.242539	0.743882	0.456948	0.999992	0
LOC124904214	7.72919	0.024903	0.994157	0.0250494	0.980016	0.999992	0
GTF2B	119.84	0.0379083	0.226589	0.1673	0.867134	0.999992	0
KYAT3	164.229	0.0030349	0.196973	0.0154077	0.987707	0.999992	0
RBMXL1	171.646	-0.0333976	0.189232	-0.17649	0.859909	0.999992	0
GBP3	22.2067	-0.48179	0.634585	-0.75922	0.447721	0.999992	0
GBP2	62.407	-0.477265	0.803035	-0.594327	0.552294	0.999992	0
GBP6	12.14	-1.09876	0.790163	-1.39055	0.164362	0.999992	0
LRRC8B	173.396	-0.00806595	0.197877	-0.0407624	0.967485	0.999992	0
LRRC8C	222.089	0.197158	0.215038	0.916851	0.359221	0.999992	0
LRRC8D-DT	8.92619	-1.32745	0.834479	-1.59076	0.111664	0.999992	0
LRRC8D	356.194	0.0690763	0.152585	0.452707	0.650759	0.999992	0
GEMIN8P4	16.1212	-0.230036	0.562588	-0.408888	0.682622	0.999992	0
ZNF326	324.641	0.0432809	0.152857	0.283146	0.777065	0.999992	0
BARHL2	30.0845	-0.689296	0.475667	-1.44912	0.147305	0.999992	0
LINC02609	89.6961	0.331316	0.260933	1.26974	0.204178	0.999992	0
ZNF644	362.008	-0.0249763	0.167175	-0.149402	0.881236	0.999992	0
HFM1	28.0382	0.157673	0.447755	0.352142	0.724732	0.999992	0
CDC7	266.674	0.293657	0.196643	1.49335	0.135345	0.999992	0
TGFBR3	8.49863	0.430768	0.921687	0.467369	0.640236	0.999992	0
LOC124904218	47.7086	0.338509	0.370956	0.912532	0.361489	0.999992	0
EPHX4	14.5367	0.293852	0.637261	0.461117	0.644715	0.999992	0
BTBD8	556.438	-0.020302	0.141213	-0.143769	0.885683	0.999992	0
GLMN	71.652	-0.0977644	0.290889	-0.336088	0.736804	0.999992	0
RPAP2	381.221	0.132855	0.141207	0.940848	0.346783	0.999992	0
EVI5	120.875	0.261421	0.222522	1.17481	0.24007	0.999992	0
RPL5	904.636	-0.0399564	0.151203	-0.264256	0.791583	0.999992	0
DIPK1A	254.123	0.179028	0.204518	0.875366	0.381375	0.999992	0
MTF2	177.833	-0.225316	0.187512	-1.20161	0.229516	0.999992	0
TMED5	198.486	0.0482415	0.186376	0.258839	0.795759	0.999992	0
CCDC18	22.3364	0.422867	0.491435	0.860473	0.389528	0.999992	0
CCDC18-AS1	65.2197	-0.175423	0.300434	-0.583897	0.55929	0.999992	0
DR1	462.376	0.0894054	0.1417	0.630949	0.528074	0.999992	0
FNBP1L	1104.76	0.181875	0.11113	1.63659	0.101716	0.999992	0
BCAR3	37.9253	-0.17325	0.39578	-0.437743	0.661573	0.999992	0
DNTTIP2	321.069	-0.0948602	0.153154	-0.619376	0.535669	0.999992	0
GCLM	134.796	-0.141994	0.226747	-0.626222	0.531169	0.999992	0
ARHGAP29	32.9586	0.316303	0.411226	0.769171	0.441792	0.999992	0
ABCD3	382.314	-0.00382697	0.149027	-0.0256797	0.979513	0.999992	0
SLC44A3-AS1	67.1625	0.0564685	0.285116	0.198055	0.843002	0.999992	0
SLC44A3	47.5238	-0.0587009	0.35285	-0.166362	0.867872	0.999992	0
CNN3	201.466	-0.0277558	0.181624	-0.15282	0.87854	0.999992	0
CNN3-DT	25.1512	-0.630679	0.479167	-1.3162	0.188107	0.999992	0
ALG14	73.4624	-0.0962032	0.271455	-0.354398	0.723041	0.999992	0
TLCD4	48.5547	0.333707	0.353189	0.944838	0.344742	0.999992	0
RWDD3	16.1557	-0.103908	0.620583	-0.167435	0.867027	0.999992	0
PTBP2	378.23	-0.0809767	0.148518	-0.545231	0.585594	0.999992	0
DPYD	23.4906	-0.120398	0.466706	-0.257975	0.796426	0.999992	0
LINC01930	12.4704	0.703735	0.685789	1.02617	0.304812	0.999992	0
LOC124904227	20.7562	0.959143	0.539471	1.77793	0.0754152	0.999992	0
MIR137HG	36.7794	-0.589486	0.404936	-1.45575	0.145461	0.999992	0
LOC124904228	27.0471	-0.194895	0.451947	-0.431235	0.666298	0.999992	0
SNX7	70.4239	-0.297602	0.29038	-1.02487	0.305424	0.999992	0
PLPPR5	174.163	-0.0848763	0.227863	-0.372488	0.709529	0.999992	0
PLPPR4	782.76	-0.0722936	0.137665	-0.525142	0.599484	0.999992	0
AGL	337.427	0.0192482	0.156599	0.122914	0.902175	0.999992	0
SLC35A3	87.5884	0.187275	0.254411	0.736114	0.461661	0.999992	0
MFSD14A	363.906	0.0282413	0.153489	0.183995	0.854017	0.999992	0
SASS6	46.6048	0.36546	0.33756	1.08265	0.278963	0.999992	0
TRMT13	59.6494	-0.369171	0.322751	-1.14383	0.252695	0.999992	0
LRRC39	11.7013	0.219641	0.681658	0.322216	0.747289	0.999992	0
DBT	228.369	-0.0175675	0.17228	-0.101971	0.91878	0.999992	0
RTCA-AS1	16.7159	0.0204244	0.578373	0.0353136	0.97183	0.999992	0
RTCA	368.558	0.00914776	0.151381	0.0604289	0.951814	0.999992	0
GPR88	63.8104	0.118156	0.312522	0.378073	0.705376	0.999992	0
EXTL2	590.584	0.079573	0.14568	0.546219	0.584916	0.999992	0
SLC30A7	180.817	-0.0383677	0.189447	-0.202525	0.839506	0.999992	0
DPH5	80.073	0.351065	0.308317	1.13865	0.25485	0.999992	0
DPH5-DT	19.3046	-0.427344	0.519855	-0.822045	0.411051	0.999992	0
S1PR1	129.193	-0.0374057	0.666888	-0.05609	0.95527	0.999992	0
OLFM3	547.701	-0.0439565	0.135844	-0.323581	0.746255	0.999992	0
COL11A1	107.915	-0.140519	0.273192	-0.514361	0.607	0.999992	0
RNPC3	187.964	0.189076	0.211869	0.892421	0.372167	0.999992	0
AMY2B	74.741	-0.543601	0.276873	-1.96336	0.0496041	0.999992	0
ACTG1P4	13.9749	0.997931	0.641569	1.55545	0.119838	0.999992	0
PRMT6	166.501	0.0329817	0.208526	0.158166	0.874326	0.999992	0
NTNG1	146.005	-0.471364	0.216371	-2.1785	0.0293687	0.999992	0
VAV3	147.391	-0.0280046	0.203672	-0.137499	0.890636	0.999992	0
EEIG2	915.799	-0.00630118	0.137241	-0.0459132	0.963379	0.999992	0
HENMT1	99.7542	0.104736	0.254469	0.411587	0.680642	0.999992	0
PRPF38B	221.295	0.00397844	0.173284	0.022959	0.981683	0.999992	0
STXBP3	64.2112	-0.350392	0.332695	-1.05319	0.292252	0.999992	0
GPSM2	9.41414	-0.935409	0.830322	-1.12656	0.259927	0.999992	0
CLCC1	175.307	0.176843	0.192191	0.92014	0.357499	0.999992	0
WDR47	1170.16	0.0238219	0.110612	0.215365	0.829483	0.999992	0
TAF13	131.26	0.166683	0.225394	0.739518	0.459592	0.999992	0
TMEM167B	364.861	0.085034	0.149276	0.569641	0.568921	0.999992	0
CFAP276	8.13933	-0.381979	0.781043	-0.489063	0.624797	0.999992	0
ELAPOR1	183.014	0.0162246	0.212029	0.0765206	0.939005	0.999992	0
SARS1	1302.44	-0.0756018	0.104449	-0.723816	0.469178	0.999992	0
CELSR2	992.413	0.264071	0.132736	1.98944	0.0466526	0.999992	0
PSRC1	44.455	0.288571	0.357916	0.806255	0.420096	0.999992	0
SORT1	842.959	-0.0639067	0.12133	-0.526718	0.59839	0.999992	0
PSMA5	206.89	-0.239164	0.178623	-1.33893	0.180593	0.999992	0
ATXN7L2	231.584	-0.245426	0.225081	-1.09039	0.275541	0.999992	0
CYB561D1	123.769	0.103161	0.22312	0.462356	0.643826	0.999992	0
AMIGO1	294.568	0.126612	0.166446	0.760681	0.446848	0.999992	0
GPR61	109.185	0.0946722	0.242441	0.390496	0.69617	0.999992	0
GNAI3	504.936	0.209201	0.130999	1.59697	0.110272	0.999992	0
AMPD2	691.68	0.0639363	0.124074	0.515306	0.606339	0.999992	0
GSTM4	75.6792	0.150684	0.300506	0.501436	0.616065	0.999992	0
GSTM2	30.0052	-0.0483267	0.4369	-0.110613	0.911923	0.999992	0
GSTM3	346.212	-0.15902	0.152115	-1.04539	0.29584	0.999992	0
CSF1	54.2757	-0.202829	0.314195	-0.645551	0.51857	0.999992	0
AHCYL1	561.558	-0.0870741	0.136104	-0.639762	0.522328	0.999992	0
STRIP1	475.848	-0.0253325	0.135419	-0.187067	0.851608	0.999992	0
SLC6A17	689.86	-0.051668	0.123201	-0.41938	0.674939	0.999992	0
KCNC4	197.144	-0.169496	0.188613	-0.898647	0.368841	0.999992	0
RBM15	44.5518	-0.388614	0.349244	-1.11273	0.265824	0.999992	0
LAMTOR5	164.731	0.097976	0.19763	0.495756	0.620067	0.999992	0
KCNA2	759.168	0.162429	0.126789	1.2811	0.200157	0.999992	0
KCNA3	66.1755	0.137269	0.319115	0.430155	0.667083	0.999992	0
LRIF1	182.003	0.379038	0.192097	1.97316	0.0484776	0.999992	0
DRAM2	104.459	0.315467	0.257541	1.22492	0.220606	0.999992	0
CEPT1	176.277	-0.0230701	0.188068	-0.12267	0.902369	0.999992	0
OVGP1	53.0617	0.0462363	0.391239	0.118179	0.905926	0.999992	0
WDR77	228.717	0.00125511	0.172806	0.0072631	0.994205	0.999992	0
ATP5PB	898.752	-0.0931692	0.12282	-0.758583	0.448102	0.999992	0
C1orf162	12.9328	-0.0496469	0.651335	-0.0762234	0.939241	0.999992	0
RAP1A	260.611	0.169562	0.163602	1.03643	0.300003	0.999992	0
INKA2	107.369	-0.255254	0.269033	-0.948781	0.342732	0.999992	0
INKA2-AS1	30.3598	0.107953	0.518093	0.208366	0.834943	0.999992	0
DDX20	106.387	0.27215	0.245179	1.11001	0.266997	0.999992	0
KCND3	384.171	-0.157071	0.156495	-1.00368	0.315532	0.999992	0
LINC01750	20.5532	0.33383	0.553148	0.603509	0.54617	0.999992	0
CTTNBP2NL	250.458	-0.133132	0.166456	-0.7998	0.423827	0.999992	0
WNT2B	24.8434	-0.191478	0.465479	-0.411358	0.68081	0.999992	0
ST7L	86.1899	-0.109236	0.262279	-0.416489	0.677052	0.999992	0
CAPZA1	506.363	-0.00650839	0.143502	-0.0453539	0.963825	0.999992	0
MOV10	56.6198	-0.318517	0.323636	-0.984182	0.325026	0.999992	0
RHOC	595.349	-0.0241758	0.133205	-0.181493	0.855981	0.999992	0
PPM1J	87.4789	-0.00775931	0.258656	-0.0299985	0.976068	0.999992	0
LINC01357	14.0077	-1.14032	0.671371	-1.6985	0.0894137	0.999992	0
LRIG2	241.739	0.117567	0.191831	0.61287	0.539962	0.999992	0
MAGI3	537.004	0.0358544	0.136916	0.261871	0.793421	0.999992	0
PHTF1	223.792	0.0212481	0.17554	0.121044	0.903656	0.999992	0
RSBN1	192.727	-0.0723334	0.20304	-0.356252	0.721652	0.999992	0
AP4B1	147	0.262169	0.208021	1.2603	0.20756	0.999992	0
DCLRE1B	58.5711	0.821509	0.338849	2.42441	0.0153333	0.999992	0
HIPK1	398.013	0.17964	0.151609	1.18489	0.23606	0.999992	0
SYT6	230.195	-0.00867473	0.198108	-0.043788	0.965073	0.999992	0
TRIM33	545.232	0.162487	0.13502	1.20343	0.22881	0.999992	0
BCAS2	318.153	0.0156376	0.156151	0.100144	0.92023	0.999992	0
NRAS	480.414	-0.00468672	0.13844	-0.0338537	0.972994	0.999992	0
CSDE1	4122.38	0.080135	0.0938586	0.853784	0.393225	0.999992	0
SIKE1	639.096	-0.0491269	0.133377	-0.36833	0.712627	0.999992	0
TSPAN2	195.625	-0.051674	0.182251	-0.283532	0.776769	0.999992	0
VANGL1	74.3049	0.227708	0.296054	0.769143	0.441808	0.999992	0
NHLH2	248.268	0.0595186	0.174419	0.34124	0.732923	0.999992	0
LOC101928977	6.61675	-1.34496	0.960116	-1.40083	0.161265	0.999992	0
SLC22A15	200.657	-0.0692855	0.181887	-0.380925	0.703259	0.999992	0
MAB21L3	19.3426	0.590828	0.565739	1.04435	0.296325	0.999992	0
ATP1A1	2087.36	0.103003	0.0983321	1.0475	0.29487	0.999992	0
CD58	19.8907	-0.442759	0.527419	-0.839483	0.401199	0.999992	0
IGSF3	942.247	0.0984034	0.118312	0.831725	0.405564	0.999992	0
PTGFRN	213.255	0.0934981	0.189779	0.492668	0.622247	0.999992	0
CD101	12.1732	1.47334	0.675731	2.18036	0.0292308	0.999992	0
TTF2	34.9775	-0.242993	0.417641	-0.581822	0.560686	0.999992	0
TRIM45	14.0266	0.317067	0.620997	0.510578	0.609646	0.999992	0
MAN1A2	612.37	-0.000841561	0.126951	-0.00662904	0.994711	0.999992	0
TENT5C	7.40811	0.483074	1.04952	0.46028	0.645315	0.999992	0
GDAP2	70.2824	-0.0119192	0.284605	-0.0418798	0.966594	0.999992	0
WDR3	293.85	0.0218515	0.154764	0.141192	0.887718	0.999992	0
SPAG17	18.633	0.16816	0.541067	0.310794	0.755957	0.999992	0
WARS2	99.3207	-0.172471	0.245207	-0.703369	0.481826	0.999992	0
WARS2-AS1	34.4692	0.209741	0.419284	0.500235	0.616909	0.999992	0
ZNF697	255.355	0.222215	0.181596	1.22367	0.221075	0.999992	0
PHGDH	51.4291	0.116421	0.340674	0.341737	0.732549	0.999992	0
NOTCH2	110.158	0.519511	0.272344	1.90755	0.0564491	0.999992	0
SEC22B	355.181	0.137212	0.162028	0.846843	0.397082	0.999992	0
LOC124904391	60.4338	-0.215428	0.322672	-0.667637	0.504365	0.999992	0
LINC00623	135.759	0.0684291	0.210103	0.325693	0.744657	0.999992	0
SRGAP2C	49.3432	-0.0711635	0.353305	-0.201423	0.840368	0.999992	0
LINC02798	33.9643	0.0693438	0.416829	0.16636	0.867873	0.999992	0
NBPF15	223.272	0.0371412	0.185063	0.200695	0.840937	0.999992	0
SRGAP2B	34.6877	-0.0533259	0.417439	-0.127745	0.898351	0.999992	0
LINC01145	43.3465	0.44141	0.361268	1.22184	0.22177	0.999992	0
NBPF20	49.2327	-0.201186	0.334748	-0.601009	0.547834	0.999992	0
GPR89A	14.5415	-0.836106	0.603125	-1.38629	0.165658	0.999992	0
RNF115	625.529	0.13541	0.141908	0.954214	0.339975	0.999992	0
POLR3C	235.688	-0.184423	0.173561	-1.06259	0.287969	0.999992	0
NUDT17	20.546	0.0166832	0.494485	0.0337385	0.973086	0.999992	0
PIAS3	198.933	0.0282689	0.176681	0.16	0.872881	0.999992	0
ANKRD35	81.1048	-0.0940399	0.279064	-0.336984	0.736129	0.999992	0
ITGA10	13.7792	0.158857	0.70081	0.226676	0.820676	0.999992	0
PEX11B	185.585	0.113627	0.200028	0.568053	0.569999	0.999992	0
GNRHR2	8.55585	-0.206875	0.826834	-0.250201	0.802432	0.999992	0
RBM8A	656.453	-0.108261	0.12117	-0.893464	0.371609	0.999992	0
LIX1L	76.8945	-0.121683	0.278247	-0.437319	0.66188	0.999992	0
ANKRD34A	133.888	-0.1856	0.219541	-0.845398	0.397889	0.999992	0
POLR3GL	99.6156	-0.256141	0.262544	-0.975609	0.329258	0.999992	0
TXNIP	475.158	-0.0529221	0.167936	-0.315132	0.752662	0.999992	0
LINC01719	20.5565	-0.0538746	0.536811	-0.10036	0.920058	0.999992	0
NBPF12	66.0893	0.472069	0.30069	1.56995	0.116426	0.999992	0
PRKAB2	427.251	0.384099	0.146068	2.62959	0.00854873	0.999992	0
CHD1L	160.094	0.0866966	0.198007	0.437845	0.661498	0.999992	0
PDIA3P1	537.051	0.145435	0.454411	0.320052	0.748929	0.999992	0
FMO5	94.2882	0.184592	0.319725	0.577347	0.563705	0.999992	0
BCL9	377.886	0.0489366	0.150908	0.324282	0.745725	0.999992	0
ACP6	23.9363	-0.113762	0.486849	-0.233669	0.815242	0.999992	0
GPR89B	28.2235	-0.544455	0.531043	-1.02526	0.305243	0.999992	0
NBPF11	36.2433	-0.295883	0.432921	-0.683459	0.494317	0.999992	0
LINC02806	17.2301	-0.411508	0.579155	-0.710532	0.477374	0.999992	0
LOC124904396	38.6944	-0.186901	0.419748	-0.445269	0.656125	0.999992	0
LINC01138	81.2126	0.0145368	0.274982	0.0528644	0.95784	0.999992	0
NOTCH2NLB	8.30284	0.728893	0.820046	0.888844	0.374087	0.999992	0
PDE4DIP	1300.91	0.138451	0.110444	1.25359	0.209993	0.999992	0
NBPF9	130.853	0.126054	0.216206	0.583025	0.559876	0.999992	0
LOC653513	155.962	-0.294888	0.206307	-1.42937	0.152898	0.999992	0
NOTCH2NLC	7.61731	0.216723	0.825637	0.262492	0.792943	0.999992	0
NBPF19	11.5565	-0.411098	0.747661	-0.549845	0.582426	0.999992	0
LINC00869	74.3157	0.0493062	0.293413	0.168044	0.866549	0.999992	0
H4C15	80.805	-0.394101	0.278445	-1.41536	0.156962	0.999992	0
H2BC21	176.802	-0.260099	0.202486	-1.28453	0.198957	0.999992	0
BOLA1	39.7407	0.0643595	0.372616	0.172724	0.862869	0.999992	0
SV2A	3458.44	0.110818	0.0939016	1.18015	0.23794	0.999992	0
SF3B4	209.141	0.0223622	0.204153	0.109536	0.912777	0.999992	0
MTMR11	12.2183	0.158925	0.726661	0.218706	0.826879	0.999992	0
OTUD7B	62.1672	0.183588	0.327138	0.561194	0.574665	0.999992	0
VPS45	310.713	-0.171216	0.15908	-1.07629	0.281797	0.999992	0
PLEKHO1	279.111	0.0627401	0.21067	0.297812	0.765847	0.999992	0
ANP32E	159.141	-0.0524645	0.232096	-0.226046	0.821166	0.999992	0
APH1A	204.561	0.0982129	0.195832	0.501516	0.616008	0.999992	0
CIART	20.7769	0.798407	0.51882	1.53889	0.123831	0.999992	0
MRPS21	431.805	-0.194576	0.167828	-1.15938	0.246302	0.999992	0
PRPF3	129.282	0.264252	0.224085	1.17925	0.238299	0.999992	0
RPRD2	521.788	0.0896567	0.134932	0.664458	0.506397	0.999992	0
TARS2	177.595	-0.272705	0.187113	-1.45744	0.144996	0.999992	0
ECM1	35.0931	-0.327116	0.485988	-0.673094	0.500887	0.999992	0
FALEC	14.9959	0.0258912	0.597106	0.0433611	0.965414	0.999992	0
ADAMTSL4	11.2513	0.288397	0.733504	0.393177	0.694189	0.999992	0
MCL1	432.784	-0.071104	0.145605	-0.488334	0.625313	0.999992	0
ENSA	840.343	-0.0827618	0.117344	-0.705291	0.480629	0.999992	0
LOC112268239	26.3752	0.447806	0.464931	0.963166	0.335464	0.999992	0
GOLPH3L	99.8222	-0.00629784	0.242455	-0.0259753	0.979277	0.999992	0
CTSS	8.15114	0.15113	0.805063	0.187725	0.851092	0.999992	0
CTSK	11.9962	0.304612	0.727346	0.4188	0.675363	0.999992	0
ARNT	140.905	-0.316536	0.231225	-1.36895	0.171015	0.999992	0
SETDB1	194.28	0.148145	0.20831	0.711176	0.476975	0.999992	0
CERS2	212.028	-0.116684	0.184034	-0.634034	0.526059	0.999992	0
MINDY1	93.255	-0.333897	0.268392	-1.24406	0.213476	0.999992	0
PRUNE1	246.948	-0.00802873	0.192243	-0.0417634	0.966687	0.999992	0
C1orf56	14.699	0.691725	0.589697	1.17302	0.240788	0.999992	0
CDC42SE1	490.809	0.00304814	0.132437	0.0230159	0.981638	0.999992	0
MLLT11	3170.72	0.00358844	0.108068	0.0332055	0.973511	0.999992	0
GABPB2	26.0547	0.0144994	0.482784	0.0300328	0.976041	0.999992	0
SEMA6C	310.983	0.225709	0.179448	1.25779	0.208467	0.999992	0
LYSMD1	128.317	-0.0369556	0.239873	-0.154063	0.87756	0.999992	0
VPS72	234.194	-0.356145	0.168234	-2.11697	0.0342627	0.999992	0
PIP5K1A	239.221	0.0661072	0.172776	0.382617	0.702004	0.999992	0
PSMD4	742.288	-0.0307604	0.124744	-0.246588	0.805227	0.999992	0
ZNF687	209.747	-0.0597916	0.177515	-0.336825	0.736249	0.999992	0
PI4KB	474.639	0.152222	0.139846	1.0885	0.276376	0.999992	0
RFX5	210.163	-0.134869	0.17449	-0.772934	0.439562	0.999992	0
RFX5-AS1	7.95247	0.557133	0.862993	0.645582	0.51855	0.999992	0
PSMB4	723.874	-0.0913194	0.123976	-0.736589	0.461372	0.999992	0
POGZ	702.955	0.0292151	0.132617	0.220297	0.82564	0.999992	0
CGN	118.152	0.0396511	0.252831	0.156829	0.87538	0.999992	0
TUFT1	175.284	0.00329386	0.196413	0.01677	0.98662	0.999992	0
SNX27	499.077	-0.104941	0.132929	-0.789449	0.42985	0.999992	0
CELF3	1099.69	-0.0872982	0.116271	-0.750819	0.452761	0.999992	0
RIIAD1	17.7014	-1.258	0.637666	-1.97283	0.0485153	0.999992	0
MRPL9	227.192	-0.151698	0.18702	-0.81113	0.417291	0.999992	0
TDRKH	136.794	-0.0902322	0.220167	-0.409836	0.681927	0.999992	0
TDRKH-AS1	28.385	0.443716	0.452527	0.98053	0.326825	0.999992	0
LINGO4	16.2553	-0.281659	0.559514	-0.5034	0.614683	0.999992	0
THEM4	293.064	0.30769	0.163766	1.87884	0.0602658	0.999992	0
S100A10	235.045	-0.255653	0.209798	-1.21857	0.223008	0.999992	0
TCHH	71.4798	0.0418321	0.295898	0.141373	0.887575	0.999992	0
S100A6	23.0371	-0.755159	0.520837	-1.44989	0.147088	0.999992	0
S100A13	89.7468	-0.0906083	0.275729	-0.328613	0.742448	0.999992	0
CHTOP	343.292	0.107329	0.1562	0.687127	0.492003	0.999992	0
SNAPIN	112.259	-0.00123173	0.228898	-0.00538111	0.995707	0.999992	0
ILF2	760.789	-0.0918188	0.121154	-0.757866	0.448531	0.999992	0
DENND4B	539.266	0.110011	0.135646	0.811014	0.417358	0.999992	0
CRTC2	124.388	-0.0411446	0.241493	-0.170376	0.864715	0.999992	0
SLC39A1	167.281	-0.0407597	0.207996	-0.195964	0.844639	0.999992	0
CREB3L4	20.7161	0.186693	0.598084	0.312152	0.754925	0.999992	0
JTB	350.565	0.0367983	0.178394	0.206275	0.836576	0.999992	0
JTB-DT	13.5091	0.146538	0.629394	0.232824	0.815898	0.999992	0
RAB13	104.131	0.407129	0.312103	1.30447	0.192073	0.999992	0
RPS27	514.276	-0.0357979	0.150772	-0.23743	0.812323	0.999992	0
TPM3	983.639	-0.177886	0.10891	-1.63333	0.102401	0.999992	0
C1orf43	746.878	-0.0792776	0.138601	-0.571983	0.567334	0.999992	0
UBAP2L	1073.42	-0.000129956	0.10952	-0.00118659	0.999053	0.999992	0
HAX1	347.285	-0.132929	0.160859	-0.826368	0.408596	0.999992	0
ATP8B2	301.842	-0.143702	0.1846	-0.778453	0.436302	0.999992	0
IL6R	17.8324	-0.716004	0.602738	-1.18792	0.234866	0.999992	0
UBE2Q1	428.183	-0.0371999	0.134794	-0.275975	0.782567	0.999992	0
LOC107985206	12.1099	0.398579	0.645174	0.617786	0.536716	0.999992	0
CHRNB2	495.443	0.0565154	0.139324	0.40564	0.685007	0.999992	0
ADAR	1935.7	0.075038	0.101834	0.736867	0.461203	0.999992	0
KCNN3	91.3645	0.0788568	0.248909	0.31681	0.751388	0.999992	0
PMVK	129.829	-0.0272711	0.215277	-0.126679	0.899194	0.999992	0
PBXIP1	12.0797	-1.37594	0.758009	-1.8152	0.0694932	0.999992	0
PYGO2	210.338	-0.0946125	0.181029	-0.522636	0.601228	0.999992	0
PYGO2-AS1	7.71918	-0.798218	0.864292	-0.923551	0.35572	0.999992	0
SHC1	235.641	0.115685	0.195383	0.592095	0.553787	0.999992	0
CKS1B	12.1989	-0.116504	0.718662	-0.162112	0.871217	0.999992	0
FLAD1	176.425	-0.210977	0.201682	-1.04609	0.29552	0.999992	0
ZBTB7B	28.3227	-0.240555	0.518351	-0.464078	0.642592	0.999992	0
EFNA1	99.344	-0.224672	0.262885	-0.854638	0.392752	0.999992	0
SLC50A1	63.4893	-0.252183	0.322609	-0.781698	0.434392	0.999992	0
DPM3	42.8203	-0.0373919	0.370726	-0.100861	0.919661	0.999992	0
KRTCAP2	161.189	-0.0529474	0.229463	-0.230744	0.817513	0.999992	0
TRIM46	278.47	0.0504864	0.160375	0.314802	0.752912	0.999992	0
MUC1	21.8398	-0.183193	0.589745	-0.310631	0.756081	0.999992	0
THBS3	188.381	0.0656617	0.196327	0.334451	0.73804	0.999992	0
MTX1	30.3768	-0.221659	0.513908	-0.431321	0.666235	0.999992	0
FDPS	402.193	-0.0611278	0.194957	-0.313546	0.753866	0.999992	0
RUSC1	994.043	0.0531315	0.117403	0.452556	0.650869	0.999992	0
ASH1L	795.245	0.138372	0.136822	1.01132	0.311861	0.999992	0
ASH1L-AS1	33.7534	-0.808339	0.486187	-1.66261	0.0963909	0.999992	0
MSTO1	91.1655	-0.0892912	0.268792	-0.332195	0.739742	0.999992	0
YY1AP1	467.989	0.0219685	0.136486	0.160958	0.872127	0.999992	0
DAP3	317.586	0.0183155	0.151068	0.12124	0.903501	0.999992	0
GON4L	210.703	0.110602	0.199622	0.554054	0.579542	0.999992	0
MSTO2P	33.4459	-0.266019	0.420586	-0.632495	0.527063	0.999992	0
SYT11	4248.99	0.0165264	0.0930369	0.177633	0.859011	0.999992	0
RIT1	141.004	-0.0295356	0.231516	-0.127575	0.898485	0.999992	0
KHDC4	251.965	0.153747	0.183825	0.836378	0.402942	0.999992	0
ARHGEF2	168.133	-0.0200359	0.208579	-0.0960593	0.923474	0.999992	0
SSR2	275.005	0.0480327	0.168377	0.285268	0.775439	0.999992	0
UBQLN4	349.408	-0.00450779	0.156326	-0.0288358	0.976996	0.999992	0
LAMTOR2	145.726	-0.282338	0.214273	-1.31766	0.187619	0.999992	0
MEX3A	271.06	-0.149112	0.184678	-0.807417	0.419426	0.999992	0
LMNA	180.623	-0.200906	0.216451	-0.928184	0.353312	0.999992	0
SEMA4A	38.3925	-0.111917	0.419907	-0.266527	0.789833	0.999992	0
SLC25A44	492.896	-0.0117666	0.139766	-0.0841879	0.932907	0.999992	0
PMF1	23.0516	-0.687482	0.523021	-1.31444	0.188697	0.999992	0
PAQR6	62.4661	-0.248504	0.323652	-0.767812	0.442599	0.999992	0
SMG5	612.652	0.102826	0.142175	0.723238	0.469534	0.999992	0
TMEM79	19.6258	-0.370502	0.587452	-0.630693	0.528241	0.999992	0
GLMP	20.7379	-0.27596	0.498718	-0.553339	0.580031	0.999992	0
CCT3	1020.89	-0.110069	0.122752	-0.896678	0.369891	0.999992	0
BCAN	7.26441	-1.09075	1.08726	-1.00321	0.315759	0.999992	0
NES	119.373	-0.419699	0.268155	-1.56513	0.117552	0.999992	0
CRABP2	67.3319	-0.483603	0.327365	-1.47726	0.139606	0.999992	0
ISG20L2	139.553	-0.535059	0.253971	-2.10677	0.0351372	0.999992	0
METTL25B	92.9375	0.0612943	0.278942	0.219739	0.826075	0.999992	0
MRPL24	115.102	-0.323754	0.230181	-1.40652	0.15957	0.999992	0
HDGF	205.461	-0.0920825	0.18586	-0.495439	0.620291	0.999992	0
PRCC	425.406	-0.106077	0.1362	-0.778828	0.436081	0.999992	0
NTRK1	257.74	-0.270154	0.186252	-1.45048	0.146925	0.999992	0
INSRR	36.4151	-0.187701	0.397643	-0.472035	0.636902	0.999992	0
ARHGEF11	917.244	0.0349751	0.116724	0.299638	0.764453	0.999992	0
ETV3	98.3712	0.0379339	0.27385	0.138521	0.889829	0.999992	0
KIRREL1	81.323	0.359469	0.278304	1.29164	0.196481	0.999992	0
IFI16	227.308	-0.388196	0.217671	-1.7834	0.0745206	0.999992	0
AIM2	26.19	-0.124203	0.467675	-0.265576	0.790566	0.999992	0
CADM3	3090.08	0.07598	0.113622	0.668706	0.503683	0.999992	0
ACKR1	59.8	-0.0380434	0.310721	-0.122436	0.902554	0.999992	0
DUSP23	26.1901	0.182837	0.454214	0.402534	0.687291	0.999992	0
SNHG28	16.5361	-0.26009	0.573943	-0.453163	0.650431	0.999992	0
LOC107985216	23.6653	-0.14336	0.47398	-0.302459	0.762302	0.999992	0
TAGLN2	107.837	0.467521	0.326131	1.43354	0.151704	0.999992	0
IGSF9	13.5008	0.192916	0.643774	0.299664	0.764433	0.999992	0
PIGM	167.225	0.0960306	0.197822	0.485439	0.627365	0.999992	0
KCNJ9	172.762	-0.0806771	0.227135	-0.355194	0.722444	0.999992	0
IGSF8	265.192	-0.174632	0.19281	-0.905721	0.365083	0.999992	0
PEA15	1426.03	0.0289286	0.115892	0.249618	0.802883	0.999992	0
DCAF8	585.749	-0.0721165	0.12794	-0.563673	0.572977	0.999992	0
PEX19	263.106	-0.0446725	0.16951	-0.263539	0.792135	0.999992	0
COPA	1479.87	-0.0466346	0.105636	-0.441463	0.658878	0.999992	0
NCSTN	341.146	-0.0152641	0.158969	-0.0960191	0.923505	0.999992	0
NHLH1	24.6839	0.47743	0.480033	0.994577	0.319942	0.999992	0
VANGL2	362.982	0.24894	0.151091	1.64762	0.0994309	0.999992	0
F11R	22.8144	0.382849	0.551571	0.694106	0.487616	0.999992	0
TSTD1	27.4023	-0.0576617	0.454839	-0.126774	0.899119	0.999992	0
USF1	301.662	0.036237	0.166232	0.217991	0.827436	0.999992	0
KLHDC9	42.6855	-0.440865	0.375784	-1.17319	0.240721	0.999992	0
PFDN2	286.482	-0.141082	0.175298	-0.804813	0.420928	0.999992	0
NIT1	222.375	-0.273911	0.196033	-1.39727	0.162333	0.999992	0
DEDD	238.7	-0.123194	0.204172	-0.603386	0.546252	0.999992	0
UFC1	370.262	-0.144658	0.163783	-0.883229	0.377113	0.999992	0
USP21	189.36	-0.00577599	0.223447	-0.0258495	0.979377	0.999992	0
PPOX	121.174	-0.0517373	0.230435	-0.22452	0.822353	0.999992	0
B4GALT3	192.707	0.0071337	0.197296	0.0361573	0.971157	0.999992	0
ADAMTS4	13.2307	-0.454096	0.761557	-0.596273	0.550993	0.999992	0
NDUFS2	497.525	-0.0856108	0.141398	-0.605462	0.544872	0.999992	0
TOMM40L	183.068	0.15184	0.221495	0.685523	0.493014	0.999992	0
PCP4L1	74.0572	-0.0219321	0.28857	-0.0760025	0.939417	0.999992	0
LOC105371472	10.7962	0.273991	0.744351	0.368094	0.712803	0.999992	0
MPZ	22.3057	-0.334496	0.488568	-0.684645	0.493568	0.999992	0
SDHC	185.09	-0.00621146	0.19686	-0.0315527	0.974829	0.999992	0
HSPA6	19.601	-0.609688	0.585875	-1.04065	0.29804	0.999992	0
FCRLB	9.74288	-0.766027	0.838542	-0.913523	0.360968	0.999992	0
DUSP12	163.961	-0.355992	0.203096	-1.75283	0.0796318	0.999992	0
ATF6	334.14	0.143302	0.152382	0.940414	0.347005	0.999992	0
NOS1AP	138.151	-0.252953	0.227482	-1.11197	0.266153	0.999992	0
C1orf226	11.8559	0.696657	0.75623	0.921223	0.356934	0.999992	0
UHMK1	743.14	-0.0534236	0.117772	-0.45362	0.650103	0.999992	0
UAP1	266.724	0.128499	0.181427	0.708264	0.478781	0.999992	0
DDR2	19.2964	0.193407	0.524984	0.368405	0.712572	0.999992	0
HSD17B7	60.213	-0.323457	0.317995	-1.01718	0.30907	0.999992	0
RGS4	921.699	-0.325843	0.171228	-1.90298	0.0570433	0.999992	0
LOC127814295	21.6801	-0.230021	0.512171	-0.449111	0.653352	0.999992	0
PBX1	1039.72	-0.0423863	0.115567	-0.366769	0.713791	0.999992	0
RXRG	28.7779	-0.226517	0.45678	-0.495899	0.619966	0.999992	0
MGST3	631.242	-0.00357212	0.133977	-0.0266621	0.978729	0.999992	0
ALDH9A1	93.3218	-0.0143771	0.249091	-0.0577184	0.953973	0.999992	0
TMCO1	296.238	0.0455371	0.152479	0.298645	0.765211	0.999992	0
UCK2	269.713	0.0274659	0.16004	0.171619	0.863737	0.999992	0
FAM78B	187.882	0.277155	0.199471	1.38945	0.164696	0.999992	0
LOC112268276	12.7863	-0.112429	0.683433	-0.164506	0.869333	0.999992	0
POGK	502.086	-0.112479	0.136593	-0.823456	0.410249	0.999992	0
TADA1	120.47	-0.109955	0.223622	-0.491699	0.622932	0.999992	0
ILDR2	121.194	-0.0673846	0.289125	-0.233063	0.815712	0.999992	0
POU2F1	251.809	0.0090129	0.173512	0.0519441	0.958573	0.999992	0
LOC124900412	13.4431	0.674033	0.745394	0.904264	0.365855	0.999992	0
CREG1	177.31	-0.0893396	0.197409	-0.452561	0.650865	0.999992	0
MPZL1	895.398	0.0272871	0.139703	0.195323	0.84514	0.999992	0
DCAF6	253.028	0.013509	0.168091	0.0803672	0.935945	0.999992	0
MPC2	384.102	0.17591	0.146835	1.19801	0.230914	0.999992	0
GPR161	440.053	0.184905	0.146871	1.25896	0.208043	0.999992	0
TIPRL	551.731	0.0957814	0.137421	0.69699	0.485809	0.999992	0
SFT2D2	94.5295	0.0336759	0.259443	0.129801	0.896724	0.999992	0
ATP1B1	3906.46	0.0694417	0.109652	0.633291	0.526543	0.999992	0
NME7	76.6059	-0.01341	0.267096	-0.0502066	0.959958	0.999992	0
BLZF1	89.5467	0.11027	0.277967	0.396703	0.691586	0.999992	0
CCDC181	85.3087	-0.267502	0.260771	-1.02581	0.304979	0.999992	0
SLC19A2	63.1302	-0.228741	0.346343	-0.660446	0.508967	0.999992	0
FIRRM	17.9043	0.717405	0.538184	1.33301	0.182528	0.999992	0
METTL18	17.7339	0.436559	0.561449	0.777558	0.43683	0.999992	0
SCYL3	123.106	-0.039481	0.241004	-0.163819	0.869873	0.999992	0
KIFAP3	1796.53	-0.0235887	0.104999	-0.224656	0.822247	0.999992	0
GORAB	47.0789	-0.422439	0.366256	-1.1534	0.248746	0.999992	0
PRRC2C	2029.73	0.0187338	0.119897	0.156249	0.875836	0.999992	0
VAMP4	174.51	0.191491	0.214373	0.89326	0.371718	0.999992	0
METTL13	156.995	-0.050874	0.209806	-0.242481	0.808408	0.999992	0
DNM3	2588.1	0.113412	0.10613	1.06862	0.285242	0.999992	0
PIGC	208.688	0.0516421	0.190414	0.271209	0.78623	0.999992	0
SUCO	285.406	-0.117487	0.159595	-0.736158	0.461634	0.999992	0
TNFSF4	7.89252	-0.394242	0.939452	-0.419651	0.674741	0.999992	0
PRDX6	254.964	-0.121887	0.192819	-0.63213	0.527302	0.999992	0
ANKRD45	29.6652	-0.0894068	0.423865	-0.210932	0.83294	0.999992	0
KLHL20	214.611	0.296536	0.184473	1.60748	0.107948	0.999992	0
CENPL	25.875	-0.0862778	0.457034	-0.188778	0.850267	0.999992	0
DARS2	64.1644	-0.163245	0.304988	-0.53525	0.592477	0.999992	0
GAS5	201.976	0.108772	0.180615	0.602231	0.54702	0.999992	0
ZBTB37	208.798	0.285342	0.193132	1.47745	0.139556	0.999992	0
RC3H1	206.99	0.104334	0.186208	0.56031	0.575268	0.999992	0
RABGAP1L	765.318	0.18506	0.13252	1.39647	0.162574	0.999992	0
CACYBP	490.825	0.0520628	0.150426	0.346101	0.729267	0.999992	0
MRPS14	219.243	0.0417013	0.184064	0.226558	0.820767	0.999992	0
KIAA0040	50.0724	-0.349021	0.427135	-0.817121	0.413859	0.999992	0
TNR	366.543	-0.135659	0.170019	-0.797905	0.424926	0.999992	0
COP1	170.27	0.0346627	0.204018	0.1699	0.865089	0.999992	0
PAPPA2	15.8793	-0.0451525	0.669881	-0.0674038	0.94626	0.999992	0
ASTN1	1175.28	-0.0272254	0.113408	-0.240067	0.810278	0.999992	0
BRINP2	331.745	-0.0817553	0.179892	-0.454468	0.649492	0.999992	0
RASAL2-AS1	19.4373	-0.200399	0.530286	-0.377908	0.705499	0.999992	0
RASAL2	844.721	0.148702	0.12964	1.14703	0.251367	0.999992	0
C1orf220	42.2917	0.194721	0.387133	0.502982	0.614977	0.999992	0
RALGPS2	330.827	-0.0386596	0.149423	-0.258726	0.795846	0.999992	0
FAM20B	614.846	0.121496	0.126678	0.959089	0.337514	0.999992	0
TOR3A	72.1585	-0.0273258	0.294577	-0.0927627	0.926092	0.999992	0
ABL2	432.11	0.0840286	0.145582	0.577192	0.56381	0.999992	0
SOAT1	136.305	0.021544	0.233114	0.0924181	0.926366	0.999992	0
FAM163A	133.104	0.172319	0.287235	0.599925	0.548556	0.999992	0
TOR1AIP2	365.508	-0.147233	0.149985	-0.981651	0.326272	0.999992	0
TOR1AIP1	108.74	-0.196222	0.243222	-0.806761	0.419804	0.999992	0
CEP350	447.152	0.289151	0.138841	2.08261	0.0372868	0.999992	0
QSOX1	354.116	-0.222613	0.172595	-1.2898	0.197119	0.999992	0
LHX4	40.4165	0.0498441	0.369548	0.134878	0.892708	0.999992	0
ACBD6	269.957	-0.025993	0.161819	-0.16063	0.872385	0.999992	0
XPR1	3520.27	0.0507505	0.104823	0.484153	0.628278	0.999992	0
LINC02816	7.84621	0.29992	0.907962	0.330322	0.741157	0.999992	0
KIAA1614	20.1149	0.466614	0.518164	0.900515	0.367846	0.999992	0
KIAA1614-AS1	13.098	-0.662804	0.625357	-1.05988	0.289198	0.999992	0
STX6	277.913	0.119785	0.158857	0.754044	0.450823	0.999992	0
IER5	97.6435	0.0766245	0.251671	0.304463	0.760775	0.999992	0
CACNA1E	1034.02	0.136137	0.135128	1.00746	0.313712	0.999992	0
GLUL	293.439	-0.030832	0.166531	-0.185143	0.853117	0.999992	0
RNASEL	60.697	0.0263758	0.3101	0.0850559	0.932217	0.999992	0
RGS16	732.612	0.155632	0.377338	0.412447	0.680012	0.999992	0
RGS8	152.934	-0.149016	0.237207	-0.628212	0.529865	0.999992	0
NPL	25.4857	-0.35748	0.453759	-0.787819	0.430803	0.999992	0
DHX9-AS1	23.0422	-0.0727116	0.497777	-0.146072	0.883864	0.999992	0
DHX9	1130.23	0.0498916	0.105325	0.473693	0.635719	0.999992	0
LAMC1	108.878	0.207461	0.240246	0.863536	0.387843	0.999992	0
LAMC2	28.6248	-1.22969	0.560429	-2.1942	0.0282211	0.999992	0
NMNAT2	1706.5	0.00254939	0.104381	0.0244238	0.980515	0.999992	0
SMG7	808.835	0.147372	0.119102	1.23736	0.215952	0.999992	0
ARPC5	678.408	-0.144438	0.121679	-1.18705	0.235208	0.999992	0
RGL1	338.752	0.211099	0.15031	1.40442	0.160193	0.999992	0
COLGALT2	71.2889	0.344135	0.303252	1.13482	0.256452	0.999992	0
TSEN15	118.431	-0.107595	0.225316	-0.47753	0.632985	0.999992	0
C1orf21	529.331	0.0410431	0.13487	0.304317	0.760886	0.999992	0
EDEM3	516.296	0.132647	0.129613	1.02341	0.306115	0.999992	0
NIBAN1	13.6304	0.117369	0.75055	0.156377	0.875736	0.999992	0
RNF2	296.171	0.0736698	0.154356	0.477273	0.633167	0.999992	0
TRMT1L	168.57	0.456959	0.190813	2.3948	0.0166295	0.999992	0
SWT1	60.0193	-0.020884	0.313222	-0.0666748	0.946841	0.999992	0
IVNS1ABP	402.88	0.0287096	0.147366	0.194818	0.845535	0.999992	0
CBSLR	9.41616	-0.0868063	0.763017	-0.113767	0.909422	0.999992	0
PRG4	36.4028	-0.201907	0.483291	-0.417776	0.676111	0.999992	0
TPR	861.095	0.182815	0.113647	1.60863	0.107697	0.999992	0
ODR4	166.835	-0.0543419	0.195782	-0.277563	0.781348	0.999992	0
BRINP3	251.915	0.159873	0.174679	0.91524	0.360066	0.999992	0
BRINP3-DT	18.0237	-0.137797	0.605621	-0.22753	0.820012	0.999992	0
RGS2	155.462	0.163473	0.213085	0.767173	0.442979	0.999992	0
UCHL5	361.541	-0.026908	0.151717	-0.177357	0.859228	0.999992	0
RO60	385.755	0.0672284	0.148029	0.454158	0.649715	0.999992	0
GLRX2	27.4932	-0.186258	0.456586	-0.407936	0.683321	0.999992	0
CDC73	129.342	0.200304	0.220059	0.910229	0.362702	0.999992	0
B3GALT2	272.189	-0.0733025	0.18545	-0.395268	0.692645	0.999992	0
ZBTB41	294.726	0.118612	0.152866	0.775918	0.437798	0.999992	0
DENND1B	137.44	-0.00321509	0.225546	-0.0142547	0.988627	0.999992	0
LHX9	139.643	-0.0416052	0.207897	-0.200124	0.841383	0.999992	0
NEK7	171.651	-0.0680727	0.194119	-0.350674	0.725833	0.999992	0
PTPRC	8.10894	2.29913	0.895178	2.56835	0.0102183	0.999992	0
NR5A2	14.5249	-0.00977529	0.658973	-0.0148341	0.988165	0.999992	0
ZNF281	207.066	-0.182894	0.225504	-0.811046	0.417339	0.999992	0
DDX59	81.8685	-0.232569	0.304388	-0.764056	0.444834	0.999992	0
CAMSAP2	2079.11	0.0434783	0.100936	0.430749	0.666651	0.999992	0
KIF21B	1890.87	0.222459	0.121535	1.83041	0.0671889	0.999992	0
LOC101929305	95.6053	0.0694785	0.252697	0.274948	0.783356	0.999992	0
TMEM9	490.534	-0.186532	0.139284	-1.33923	0.180497	0.999992	0
TNNI1	46.9588	-0.846258	0.80692	-1.04875	0.294293	0.999992	0
PHLDA3	431.298	0.0258839	0.142483	0.181664	0.855847	0.999992	0
CSRP1	270.789	-0.281517	0.17045	-1.65161	0.0986139	0.999992	0
CSRP1-AS1	24.9877	0.0477004	0.465083	0.102563	0.91831	0.999992	0
NAV1	2561.99	0.12264	0.130311	0.941135	0.346635	0.999992	0
LOC124904482	71.8399	-0.0591725	0.294198	-0.201131	0.840596	0.999992	0
IPO9	1323.8	0.0349884	0.117188	0.298566	0.765271	0.999992	0
SHISA4	214.008	0.129591	0.184556	0.70218	0.482567	0.999992	0
TIMM17A	496.756	-0.043101	0.151483	-0.284526	0.776007	0.999992	0
RNPEP	121.284	-0.144072	0.230696	-0.624513	0.532291	0.999992	0
ARL8A	1140.09	-0.0419355	0.106842	-0.392502	0.694688	0.999992	0
UBE2T	59.401	-0.429194	0.345511	-1.2422	0.214163	0.999992	0
PPP1R12B	461.018	0.166518	0.154214	1.07978	0.280239	0.999992	0
SYT2	399.216	0.111276	0.170438	0.652882	0.513832	0.999992	0
KDM5B	524.45	0.0765689	0.12877	0.594617	0.5521	0.999992	0
PCAT6	20.529	-0.112957	0.518025	-0.218054	0.827387	0.999992	0
RABIF	182.994	0.0234696	0.194844	0.120454	0.904124	0.999992	0
KLHL12	436.717	-0.0287645	0.150849	-0.190683	0.848774	0.999992	0
ADIPOR1	585.106	0.0457416	0.127868	0.357724	0.72055	0.999992	0
CYB5R1	280.496	-0.147269	0.165155	-0.891703	0.372552	0.999992	0
TMEM183A	513.401	0.00627316	0.136474	0.045966	0.963337	0.999992	0
PPFIA4	471.287	0.146023	0.155334	0.94006	0.347187	0.999992	0
ADORA1	229.572	0.100979	0.203431	0.496379	0.619627	0.999992	0
BTG2	181.196	-0.146752	0.202742	-0.723836	0.469167	0.999992	0
ATP2B4	3356.59	0.0577888	0.112507	0.513648	0.607498	0.999992	0
LINC00260	22.724	0.371057	0.567277	0.654102	0.513046	0.999992	0
ZBED6	107.365	0.446362	0.287486	1.55264	0.12051	0.999992	0
SNRPE	90.0013	-0.0710046	0.259057	-0.274089	0.784016	0.999992	0
SOX13	23.2042	0.132645	0.482674	0.274813	0.78346	0.999992	0
ETNK2	725.016	0.140196	0.140551	0.997474	0.318534	0.999992	0
GOLT1A	33.7495	-0.426091	0.433291	-0.983382	0.325419	0.999992	0
PLEKHA6	763.365	0.0567917	0.11594	0.489837	0.624249	0.999992	0
PPP1R15B	298.484	0.170392	0.153838	1.10761	0.26803	0.999992	0
PIK3C2B	387.692	0.0768863	0.178804	0.430004	0.667193	0.999992	0
MDM4	233.011	0.237238	0.190916	1.24263	0.214005	0.999992	0
LOC105371692	18.714	0.449309	0.58154	0.77262	0.439747	0.999992	0
LRRN2	231.649	0.0622753	0.180943	0.34417	0.730719	0.999992	0
NFASC	1786.49	0.195748	0.126241	1.55059	0.121	0.999992	0
CNTN2	1562.4	0.155931	0.139888	1.11468	0.264988	0.999992	0
TMEM81	26.8416	0.0628488	0.434021	0.144806	0.884864	0.999992	0
RBBP5	189.971	0.233735	0.184681	1.26561	0.205651	0.999992	0
DSTYK	491.877	0.163309	0.132059	1.23664	0.21622	0.999992	0
TMCC2	1082.29	0.14759	0.106583	1.38474	0.166131	0.999992	0
NUAK2	11.6021	-0.159396	0.666521	-0.239147	0.810992	0.999992	0
KLHDC8A	180.624	0.122115	0.217375	0.561773	0.574271	0.999992	0
LEMD1	19.3388	0.389646	0.526397	0.740213	0.459171	0.999992	0
BLACAT1	144.722	0.247416	0.239051	1.03499	0.300673	0.999992	0
LEMD1-DT	6.83681	-0.114928	0.898034	-0.127977	0.898167	0.999992	0
CDK18	30.9628	0.00668264	0.413627	0.0161562	0.98711	0.999992	0
MFSD4A-AS1	23.866	0.305031	0.58202	0.524091	0.600215	0.999992	0
MFSD4A	136.959	0.185563	0.21941	0.845736	0.3977	0.999992	0
ELK4	57.1029	0.144089	0.307557	0.468495	0.63943	0.999992	0
NUCKS1	1635.46	0.00590682	0.0995291	0.0593477	0.952675	0.999992	0
RAB29	82.3135	0.0835502	0.282371	0.295888	0.767315	0.999992	0
SLC41A1	184.403	-0.122595	0.186663	-0.656772	0.511328	0.999992	0
LOC107985250	14.6439	-0.171651	0.665974	-0.257744	0.796604	0.999992	0
PM20D1-AS1	75.2576	0.23858	0.279558	0.853417	0.393428	0.999992	0
SRGAP2	425.316	0.148161	0.179636	0.824786	0.409493	0.999992	0
RASSF5	450.52	-0.126838	0.149902	-0.846136	0.397477	0.999992	0
EIF2D	70.1207	-0.131525	0.294693	-0.44631	0.655373	0.999992	0
DYRK3	190.877	0.0248106	0.234009	0.106024	0.915563	0.999992	0
MAPKAPK2	220.576	-0.137033	0.218148	-0.628164	0.529896	0.999992	0
FCMR	13.4699	-0.608484	0.616816	-0.986493	0.323891	0.999992	0
PFKFB2	115.152	0.072836	0.229129	0.317882	0.750575	0.999992	0
YOD1	115.084	-0.061445	0.253976	-0.241933	0.808832	0.999992	0
LOC107985251	22.6584	-0.375539	0.478879	-0.784204	0.43292	0.999992	0
CD55	142.303	-0.035723	0.213623	-0.167225	0.867193	0.999992	0
CD46	350.076	0.295515	0.161875	1.82558	0.0679142	0.999992	0
PLXNA2	552.141	0.224368	0.376486	0.595954	0.551206	0.999992	0
CAMK1G	25.0068	-0.0814263	0.488742	-0.166604	0.867682	0.999992	0
LAMB3	14.0107	-0.983044	0.618787	-1.58866	0.112137	0.999992	0
C1orf74	29.9722	0.387217	0.417508	0.927447	0.353694	0.999992	0
UTP25	118.772	-0.00797211	0.221967	-0.0359158	0.97135	0.999992	0
SYT14	189.964	0.406886	0.183034	2.22301	0.0262149	0.999992	0
KCNH1	267.809	-0.0420561	0.22072	-0.190541	0.848885	0.999992	0
KCNH1-IT1	16.6988	1.07926	0.616715	1.75001	0.0801168	0.999992	0
LOC105372902	7.51433	0.0100542	0.835541	0.0120332	0.990399	0.999992	0
RCOR3	348.688	0.0632677	0.147823	0.427997	0.668653	0.999992	0
TRAF5	146.762	0.0328159	0.219129	0.149756	0.880957	0.999992	0
LOC124904504	11.4965	-1.87425	0.832186	-2.2522	0.0243094	0.999992	0
SLC30A1	73.5833	0.0259864	0.278812	0.0932038	0.925742	0.999992	0
LPGAT1	1068.27	0.0453454	0.112338	0.403652	0.686468	0.999992	0
INTS7	140.351	0.229272	0.224906	1.01941	0.308008	0.999992	0
PPP2R5A	14.6441	-0.640931	0.603303	-1.06237	0.288068	0.999992	0
PACC1	115.076	-0.000287451	0.24244	-0.00118566	0.999054	0.999992	0
NENF	130.485	-0.357714	0.233882	-1.52947	0.126149	0.999992	0
ATF3	377.208	0.331413	0.403963	0.820404	0.411986	0.999992	0
BATF3	123.492	-0.00818269	0.300506	-0.0272297	0.978277	0.999992	0
NSL1	161.941	-0.0977708	0.205289	-0.47626	0.633889	0.999992	0
TATDN3	200.316	0.152014	0.185133	0.82111	0.411584	0.999992	0
FLVCR1-DT	9.22866	-0.798133	0.865233	-0.922449	0.356295	0.999992	0
FLVCR1	174.208	0.0782169	0.203983	0.383448	0.701387	0.999992	0
VASH2	106.725	0.543897	0.241357	2.25349	0.0242282	0.999992	0
ANGEL2	97.0407	-0.0894393	0.253717	-0.352516	0.724451	0.999992	0
RPS6KC1	402.639	-0.0613376	0.148614	-0.41273	0.679805	0.999992	0
PROX1	127.493	0.338289	0.289353	1.16912	0.242355	0.999992	0
LOC124904509	9.67793	-0.211699	0.784011	-0.270021	0.787144	0.999992	0
SMYD2	228.52	-0.196728	0.172006	-1.14373	0.252736	0.999992	0
PTPN14	45.1076	0.242492	0.354083	0.684844	0.493442	0.999992	0
KCNK2	23.0339	0.463483	0.49827	0.930184	0.352276	0.999992	0
KCTD3	506.127	-0.0380839	0.132034	-0.28844	0.77301	0.999992	0
ESRRG	257.625	0.100947	0.184892	0.545978	0.585081	0.999992	0
GPATCH2	111.843	-0.0114499	0.246263	-0.0464945	0.962916	0.999992	0
SPATA17	12.0757	-0.231674	0.657288	-0.35247	0.724486	0.999992	0
RRP15	121.662	0.0965844	0.234388	0.412071	0.680288	0.999992	0
TGFB2	24.0684	0.251085	0.570814	0.439872	0.66003	0.999992	0
LYPLAL1	120.538	0.146041	0.226205	0.645615	0.518529	0.999992	0
ZC3H11B	9.91196	-0.149312	0.824623	-0.181067	0.856315	0.999992	0
SLC30A10	94.7806	-0.0509788	0.245668	-0.207511	0.835611	0.999992	0
EPRS1	1439.26	-0.0172631	0.113259	-0.152422	0.878854	0.999992	0
BPNT1	92.0194	0.181286	0.255339	0.709981	0.477716	0.999992	0
IARS2	499.081	-0.122223	0.133084	-0.918392	0.358414	0.999992	0
RAB3GAP2	739.342	0.00543065	0.122729	0.044249	0.964706	0.999992	0
AURKAP1	14.1358	0.552342	0.614813	0.898391	0.368977	0.999992	0
MARK1	749.995	0.0629345	0.137582	0.457432	0.647361	0.999992	0
C1orf115	35.8806	-0.49516	0.417206	-1.18685	0.235288	0.999992	0
MTARC2	17.1433	0.000189359	0.589074	0.000321452	0.999744	0.999992	0
MTARC1	57.3574	-0.0895079	0.328114	-0.272795	0.785011	0.999992	0
DUSP10	85.6118	0.0247575	0.261207	0.0947812	0.924489	0.999992	0
TAF1A	29.2001	0.409056	0.421975	0.969384	0.332354	0.999992	0
TAF1A-AS1	18.955	-0.0412979	0.53337	-0.0774282	0.938283	0.999992	0
MIA3	689.806	0.114526	0.125903	0.909638	0.363013	0.999992	0
AIDA	116.997	-0.0538492	0.231607	-0.232503	0.816148	0.999992	0
BROX	179.56	-0.0383739	0.201904	-0.19006	0.849262	0.999992	0
DISP1	100.166	-0.170402	0.252359	-0.675236	0.499526	0.999992	0
SUSD4	602.579	-0.0511998	0.14098	-0.363171	0.716477	0.999992	0
CAPN2	492.518	-0.153553	0.148727	-1.03245	0.301864	0.999992	0
TP53BP2	176.948	0.151935	0.217462	0.698675	0.484755	0.999992	0
GTF2IP20	27.1417	0.154477	0.44428	0.347701	0.728065	0.999992	0
SEPTIN7P13	46.0311	0.102349	0.359457	0.284732	0.775849	0.999992	0
FBXO28	231.219	-0.110773	0.174286	-0.63558	0.52505	0.999992	0
DEGS1	400.207	0.107517	0.147983	0.726552	0.4675	0.999992	0
NVL	178.868	-0.00972491	0.206381	-0.0471211	0.962417	0.999992	0
CNIH4	125.77	-0.095309	0.238328	-0.399906	0.689226	0.999992	0
WDR26	805.775	-0.0487366	0.124996	-0.389904	0.696607	0.999992	0
CNIH3	62.631	-0.120042	0.290363	-0.41342	0.679299	0.999992	0
DNAH14	113.76	0.156164	0.227731	0.68574	0.492877	0.999992	0
LBR	148.311	0.0222166	0.205145	0.108297	0.91376	0.999992	0
ENAH	1252.35	0.118962	0.121569	0.978557	0.327799	0.999992	0
SRP9	641.404	-0.0487129	0.147986	-0.329173	0.742025	0.999992	0
EPHX1	381.257	-0.131741	0.143543	-0.917779	0.358735	0.999992	0
PYCR2	204.51	-0.12268	0.202334	-0.606325	0.544299	0.999992	0
SDE2	147.654	0.0500126	0.215698	0.231864	0.816644	0.999992	0
H3-3A	91.1575	0.00244658	0.25538	0.00958016	0.992356	0.999992	0
ACBD3	231.229	0.0982704	0.182609	0.538146	0.590476	0.999992	0
LIN9	17.9056	0.0486196	0.678081	0.0717018	0.942839	0.999992	0
PARP1	1169.97	-0.00555401	0.111308	-0.0498976	0.960204	0.999992	0
STUM	54.0458	-0.322546	0.334703	-0.96368	0.335206	0.999992	0
ITPKB	12.4112	-0.147935	0.690469	-0.214253	0.83035	0.999992	0
PSEN2	222.7	0.0445528	0.177892	0.250449	0.80224	0.999992	0
LOC107985354	13.5898	0.736838	0.655499	1.12409	0.260976	0.999992	0
COQ8A	106.026	-0.025172	0.245072	-0.102713	0.918191	0.999992	0
CDC42BPA	1381.11	0.0416667	0.114736	0.363155	0.716489	0.999992	0
ZNF678	109.257	0.248372	0.281561	0.882126	0.377709	0.999992	0
SNAP47	329.544	-0.162026	0.163108	-0.993367	0.320531	0.999992	0
JMJD4	106.116	-0.364208	0.235002	-1.54981	0.121188	0.999992	0
LOC105373289	13.0686	-1.05716	0.723841	-1.46048	0.144158	0.999992	0
WNT9A	56.7894	-0.0380462	0.334594	-0.113708	0.909469	0.999992	0
ARF1	1756.74	-0.0785041	0.105616	-0.743295	0.457303	0.999992	0
C1orf35	62.2537	0.191566	0.334872	0.572057	0.567283	0.999992	0
MRPL55	136.213	-0.167621	0.216654	-0.773679	0.43912	0.999992	0
GUK1	1017.08	-0.0947075	0.119411	-0.793122	0.427707	0.999992	0
GJC2	16.3798	-0.506998	0.581382	-0.872055	0.383178	0.999992	0
IBA57	67.7594	0.0247141	0.302613	0.0816691	0.93491	0.999992	0
LOC124904536	31.2225	-0.0251738	0.415533	-0.0605819	0.951692	0.999992	0
OBSCN-AS1	10.7517	0.87652	0.910664	0.962506	0.335795	0.999992	0
OBSCN	151.166	0.14743	0.251198	0.586908	0.557266	0.999992	0
TRIM11	128.797	-0.205276	0.223687	-0.917693	0.35878	0.999992	0
TRIM17	13.3718	0.109874	0.65078	0.168834	0.865928	0.999992	0
RAB4A-AS1	24.4983	0.549949	0.464112	1.18495	0.236038	0.999992	0
RAB4A	690.858	-0.0752487	0.124955	-0.602205	0.547038	0.999992	0
CCSAP	363.578	0.0651377	0.151181	0.430858	0.666572	0.999992	0
ACTA1	19.7145	-0.018565	0.625856	-0.0296633	0.976336	0.999992	0
NUP133	419.977	-0.0734955	0.136906	-0.536831	0.591384	0.999992	0
ABCB10	142.646	0.223625	0.219182	1.02027	0.3076	0.999992	0
TAF5L	208.907	-0.0516448	0.18775	-0.275072	0.783261	0.999992	0
URB2	87.1883	0.341563	0.263863	1.29447	0.195504	0.999992	0
GALNT2	388.189	0.158725	0.149146	1.06423	0.287225	0.999992	0
PGBD5	428.296	-0.128798	0.13819	-0.932039	0.351316	0.999992	0
LOC124904545	12.0597	-0.9304	0.814046	-1.14293	0.253067	0.999992	0
COG2	110.781	0.101394	0.243628	0.416182	0.677277	0.999992	0
AGT	395.617	-0.312827	0.150884	-2.07329	0.0381452	0.999992	0
C1orf198	168.045	-0.0536002	0.193572	-0.2769	0.781857	0.999992	0
TTC13	415.632	0.0497933	0.148372	0.335597	0.737175	0.999992	0
ARV1	104.892	0.0675488	0.235172	0.287231	0.773935	0.999992	0
FAM89A	13.0725	0.0732463	0.670671	0.109214	0.913033	0.999992	0
TRIM67	1045.49	0.190937	0.119833	1.59336	0.11108	0.999992	0
C1orf131	31.094	-0.0146492	0.438149	-0.0334342	0.973328	0.999992	0
GNPAT	321.73	-0.0989012	0.183957	-0.537633	0.590831	0.999992	0
EXOC8	224.688	0.0576461	0.176926	0.32582	0.744561	0.999992	0
SPRTN	53.6452	0.047966	0.33266	0.144189	0.885351	0.999992	0
EGLN1	549.375	0.0389987	0.124725	0.312678	0.754525	0.999992	0
TSNAX	119.021	-0.0203939	0.227058	-0.089818	0.928432	0.999992	0
SIPA1L2	1216.6	0.0937583	0.337373	0.277907	0.781084	0.999992	0
MAP10	43.6319	0.167725	0.352501	0.475815	0.634206	0.999992	0
NTPCR	260.222	0.111893	0.160825	0.695744	0.486589	0.999992	0
PCNX2	530.701	-0.064904	0.167166	-0.38826	0.697824	0.999992	0
MAP3K21	111.838	0.233441	0.256553	0.909914	0.362868	0.999992	0
KCNK1	94.9945	-0.0154468	0.254035	-0.060806	0.951514	0.999992	0
LOC107985362	11.726	-0.522698	0.756512	-0.690931	0.489609	0.999992	0
SLC35F3	92.8875	-0.104409	0.250865	-0.416195	0.677267	0.999992	0
COA6-AS1	13.4915	0.226461	0.728518	0.310851	0.755914	0.999992	0
COA6	65.2888	-0.010411	0.311292	-0.0334443	0.97332	0.999992	0
TARBP1	300.247	-0.0299613	0.162394	-0.184497	0.853623	0.999992	0
IRF2BP2	480.444	-0.0591712	0.15292	-0.386943	0.698799	0.999992	0
TOMM20	1320.8	-0.0138392	0.104813	-0.132038	0.894954	0.999992	0
RBM34	267.732	-0.268137	0.181546	-1.47696	0.139686	0.999992	0
ARID4B	441.208	0.124945	0.152563	0.818975	0.412801	0.999992	0
GGPS1	404.998	-0.107492	0.15226	-0.705978	0.480202	0.999992	0
GNG4	80.111	0.118754	0.297041	0.39979	0.689311	0.999992	0
LYST	601.423	0.0562429	0.127485	0.441173	0.659088	0.999992	0
NID1	11.5721	-1.2266	0.71003	-1.72753	0.0840732	0.999992	0
GPR137B	11.7564	0.0886378	0.684345	0.129522	0.896945	0.999992	0
ERO1B	62.1331	0.447537	0.297608	1.50378	0.132638	0.999992	0
EDARADD	15.5827	0.326616	0.610159	0.535297	0.592444	0.999992	0
LGALS8	699.553	0.0774765	0.136681	0.56684	0.570823	0.999992	0
HEATR1	248.525	0.211992	0.169022	1.25423	0.209759	0.999992	0
ACTN2	79.8835	0.29343	0.27174	1.07982	0.280222	0.999992	0
MTR	238.65	0.0262215	0.173996	0.150702	0.880211	0.999992	0
LOC105373218	9.33324	0.706095	0.804926	0.877218	0.380368	0.999992	0
RYR2	772.49	0.0478292	0.148693	0.321665	0.747707	0.999992	0
CHRM3	154.362	0.123768	0.224113	0.552255	0.580774	0.999992	0
FMN2	224.678	0.0542947	0.173365	0.313182	0.754142	0.999992	0
GREM2	75.1184	0.163811	0.316315	0.517874	0.604546	0.999992	0
RGS7	145.436	0.101863	0.230264	0.442376	0.658217	0.999992	0
FH	299.065	-0.212262	0.158268	-1.34116	0.179869	0.999992	0
OPN3	31.9346	-0.10829	0.406677	-0.266281	0.790023	0.999992	0
PLD5	384.313	0.107964	0.175689	0.614517	0.538873	0.999992	0
LOC105373234	13.0684	0.757123	0.628147	1.20533	0.228076	0.999992	0
ZBTB18	203.311	0.217041	0.189694	1.14416	0.252555	0.999992	0
ADSS2	359.304	0.0644608	0.149885	0.430068	0.667146	0.999992	0
DESI2	134.616	0.0872153	0.208644	0.418011	0.675939	0.999992	0
COX20	566.422	0.00273664	0.133092	0.020562	0.983595	0.999992	0
HNRNPU	2386.17	-0.00649449	0.124283	-0.0522555	0.958325	0.999992	0
EFCAB2	105.989	0.0150246	0.239271	0.0627935	0.949931	0.999992	0
LOC107985725	11.4491	-0.552193	0.685564	-0.805457	0.420556	0.999992	0
KIF26B	45.2239	-0.132207	0.414823	-0.318707	0.749949	0.999992	0
SMYD3	226.094	-0.187284	0.174056	-1.076	0.281928	0.999992	0
TFB2M	43.7104	-0.108004	0.349234	-0.309258	0.757125	0.999992	0
CNST	1507.27	-0.229323	0.126852	-1.8078	0.0706381	0.999992	0
LOC102724382	12.4632	-0.419941	0.692481	-0.60643	0.544229	0.999992	0
SCCPDH	415.078	0.0203461	0.149108	0.136452	0.891464	0.999992	0
LINC01341	16.7447	0.258399	0.581807	0.444132	0.656947	0.999992	0
AHCTF1	222.593	0.0835344	0.198488	0.420854	0.673862	0.999992	0
ZNF670	36.9132	0.171439	0.37568	0.456342	0.648144	0.999992	0
ZNF669	54.9729	0.000778309	0.318202	0.00244596	0.998048	0.999992	0
FLJ39095	19.8115	-0.479026	0.504536	-0.949439	0.342397	0.999992	0
ZNF124	20.1779	-0.529739	0.503251	-1.05263	0.292508	0.999992	0
TRIM58	224.195	0.0961905	0.179392	0.536203	0.591818	0.999992	0
OR2W3	78.0824	-0.151666	0.285504	-0.53122	0.595266	0.999992	0
OR2T8	12.5352	0.368871	0.668259	0.551988	0.580957	0.999992	0
OR2L13	86.391	0.223756	0.263807	0.848181	0.396337	0.999992	0
OR2L2	10.175	0.208887	0.735133	0.284148	0.776297	0.999992	0
OR2M4	15.1555	1.50295	0.673372	2.23197	0.0256168	0.999992	0
SH3BP5L	340.921	-0.0683321	0.149411	-0.457342	0.647425	0.999992	0
ZNF672	211.681	0.107007	0.178511	0.59944	0.54888	0.999992	0
ZNF692	214.283	0.0425469	0.18559	0.229252	0.818673	0.999992	0
PGBD2	39.2778	-0.130918	0.381177	-0.343456	0.731255	0.999992	0
FAM110C	20.8405	0.502417	0.515772	0.974105	0.330004	0.999992	0
SH3YL1	140.685	0.017769	0.227701	0.0780368	0.937799	0.999992	0
ACP1	561.679	-0.0852233	0.129988	-0.655624	0.512066	0.999992	0
ALKAL2	95.2722	0.109838	0.336771	0.326152	0.744309	0.999992	0
LOC101927262	36.1282	0.522596	0.43781	1.19366	0.232611	0.999992	0
TMEM18	157.916	-0.304015	0.220089	-1.38133	0.167178	0.999992	0
PXDN	777.161	0.0123389	0.139369	0.0885337	0.929452	0.999992	0
MYT1L	266.475	0.254439	0.183815	1.38421	0.166293	0.999992	0
EIPR1	155.169	-0.0761909	0.221971	-0.343248	0.731412	0.999992	0
TRAPPC12	80.1903	0.1106	0.277031	0.399235	0.68972	0.999992	0
ADI1	46.8948	-0.438534	0.357836	-1.22552	0.220381	0.999992	0
RNASEH1	378.112	0.150094	0.144587	1.03809	0.29923	0.999992	0
RNASEH1-DT	17.2233	-0.0911898	0.562977	-0.161978	0.871323	0.999992	0
LOC124907726	36.8508	0.0653643	0.378521	0.172683	0.8629	0.999992	0
RPS7	392.895	-0.140539	0.168874	-0.832214	0.405288	0.999992	0
SOX11	648.975	0.312604	0.152722	2.04689	0.040669	0.999992	0
SILC1	12.3655	-0.302566	0.818371	-0.369717	0.711593	0.999992	0
LOC400940	22.8822	0.0409183	0.495011	0.0826615	0.934121	0.999992	0
CMPK2	88.6649	0.0904793	0.274794	0.329262	0.741958	0.999992	0
RSAD2	27.3033	-0.191026	0.466614	-0.409388	0.682255	0.999992	0
GRASLND	32.4108	-0.0704652	0.431879	-0.16316	0.870393	0.999992	0
RNF144A	232.418	0.231922	0.172871	1.34159	0.17973	0.999992	0
ID2-AS1	8.65568	0.564263	0.801762	0.703778	0.481571	0.999992	0
ID2	255.805	-0.155149	0.187299	-0.82835	0.407473	0.999992	0
KIDINS220	4279.9	0.175719	0.0980953	1.79131	0.073243	0.999992	0
MBOAT2	610.553	0.0808211	0.132372	0.61056	0.541491	0.999992	0
ASAP2	215.043	0.0702996	0.172835	0.406745	0.684196	0.999992	0
ITGB1BP1	366.928	-0.0719304	0.1554	-0.462874	0.643455	0.999992	0
CPSF3	135.896	-0.0644803	0.226886	-0.284196	0.77626	0.999992	0
IAH1	152.84	0.0084575	0.230265	0.0367294	0.970701	0.999992	0
ADAM17	129.16	-0.00371156	0.215006	-0.0172626	0.986227	0.999992	0
YWHAQ	3192.81	0.00287031	0.104777	0.0273945	0.978145	0.999992	0
TAF1B	74.7161	0.334056	0.280384	1.19142	0.233487	0.999992	0
GRHL1	41.4715	-0.289857	0.409867	-0.707198	0.479444	0.999992	0
KLF11-DT	17.9425	0.138881	0.602514	0.230503	0.817701	0.999992	0
KLF11	80.6063	0.065387	0.269721	0.242425	0.808451	0.999992	0
HPCAL1	876.792	-0.0609615	0.115831	-0.526295	0.598683	0.999992	0
ODC1	486.778	-0.0534775	0.14295	-0.374099	0.708331	0.999992	0
NOL10	157.072	0.122209	0.210179	0.581452	0.560936	0.999992	0
RN7SL832P	9.21028	-0.55149	0.763366	-0.722445	0.470021	0.999992	0
PDIA6	368.206	0.0613172	0.142282	0.430955	0.666501	0.999992	0
KCNF1	28.888	0.266556	0.432666	0.616078	0.537843	0.999992	0
SLC66A3	15.4188	-0.11304	0.587616	-0.19237	0.847452	0.999992	0
ROCK2	356.777	0.107159	0.18062	0.593285	0.55299	0.999992	0
E2F6	90.2663	-0.196184	0.25718	-0.762826	0.445567	0.999992	0
GREB1	298.924	0.012742	0.185039	0.0688609	0.9451	0.999992	0
LPIN1	404.069	0.128577	0.161685	0.795231	0.426479	0.999992	0
LOC124905974	21.3714	-0.162226	0.531896	-0.304996	0.76037	0.999992	0
TRIB2	1027.02	0.133471	0.119956	1.11267	0.265852	0.999992	0
LRATD1	182.403	0.303985	0.216988	1.40093	0.161236	0.999992	0
NBAS	597.515	0.018582	0.133161	0.139545	0.889019	0.999992	0
LOC124905975	11.8735	0.5731	0.692538	0.827535	0.407934	0.999992	0
DDX1	1055.37	-0.0214824	0.112697	-0.19062	0.848824	0.999992	0
MYCN	107.527	0.355892	0.301251	1.18138	0.237451	0.999992	0
CYRIA	286.359	-0.277093	0.168148	-1.64791	0.0993708	0.999992	0
RAD51AP2	30.6973	0.229802	0.504294	0.455692	0.648612	0.999992	0
VSNL1	958.698	0.0793489	0.119085	0.666321	0.505206	0.999992	0
SMC6	149.37	0.0851484	0.232301	0.366544	0.713959	0.999992	0
GEN1	101.293	0.0438148	0.241438	0.181474	0.855995	0.999992	0
OSR1	14.9009	-0.373829	0.606491	-0.616381	0.537643	0.999992	0
TTC32	46.8544	0.279455	0.349775	0.798957	0.424315	0.999992	0
WDR35	99.85	0.353612	0.242294	1.45943	0.144446	0.999992	0
LAPTM4A	409.854	-0.0401532	0.157123	-0.255552	0.798297	0.999992	0
SDC1	156.612	0.0733282	0.216319	0.338981	0.734624	0.999992	0
PUM2	800.739	0.143571	0.123421	1.16326	0.244723	0.999992	0
RHOB	806.187	-0.0995772	0.132356	-0.752343	0.451845	0.999992	0
HS1BP3	32.7905	-0.465551	0.40884	-1.13871	0.254823	0.999992	0
GDF7	54.7632	0.116996	0.363974	0.32144	0.747877	0.999992	0
LDAH	104.837	0.255367	0.235613	1.08384	0.278434	0.999992	0
KLHL29	240.267	-0.109827	0.24683	-0.444949	0.656356	0.999992	0
ATAD2B	143.222	0.229895	0.222065	1.03526	0.300547	0.999992	0
UBXN2A	252.829	0.0615176	0.172452	0.356724	0.721298	0.999992	0
WDCP	81.4439	-0.00880424	0.282032	-0.0312171	0.975096	0.999992	0
FKBP1B	465.574	-0.185153	0.155573	-1.19014	0.233992	0.999992	0
SF3B6	177.844	0.113531	0.200188	0.567124	0.57063	0.999992	0
FAM228B	54.7247	0.206635	0.330891	0.624482	0.532311	0.999992	0
TP53I3	15.8786	-0.380037	0.611053	-0.621939	0.533982	0.999992	0
ITSN2	219.399	0.164812	0.172377	0.956116	0.339014	0.999992	0
NCOA1	675.943	0.0727274	0.126434	0.575218	0.565144	0.999992	0
PTRHD1	106.898	-0.179112	0.248627	-0.720406	0.471275	0.999992	0
CENPO	195.842	-0.11976	0.182333	-0.656821	0.511296	0.999992	0
ADCY3	216.539	-0.00231943	0.191538	-0.0121095	0.990338	0.999992	0
DNAJC27	289.398	-0.0135021	0.159678	-0.0845586	0.932612	0.999992	0
DNAJC27-AS1	21.8413	0.0117512	0.502555	0.0233828	0.981345	0.999992	0
EFR3B	1143.45	0.185105	0.118622	1.56047	0.11865	0.999992	0
DNMT3A	409.743	-0.060301	0.151951	-0.396846	0.691481	0.999992	0
DTNB	271.844	0.0233111	0.159054	0.146561	0.883479	0.999992	0
ASXL2	144.258	0.0689971	0.219796	0.313914	0.753586	0.999992	0
KIF3C	3290.76	0.114396	0.0945031	1.2105	0.226087	0.999992	0
RAB10	1315.97	-0.047971	0.114927	-0.417403	0.676384	0.999992	0
LOC105374333	10.4343	-0.223536	0.714096	-0.313034	0.754255	0.999992	0
GAREM2	509.143	0.186111	0.136186	1.3666	0.171752	0.999992	0
HADHA	458.671	0.0130253	0.132067	0.0986262	0.921435	0.999992	0
HADHB	115.232	-0.012901	0.235964	-0.0546735	0.956399	0.999992	0
SELENOI	717.726	0.0816651	0.131858	0.619342	0.535691	0.999992	0
OTOF	9.1915	-0.348193	0.76651	-0.454258	0.649643	0.999992	0
KCNK3	1023.81	0.0218024	0.109949	0.198296	0.842814	0.999992	0
SLC35F6	257.224	0.0497742	0.164399	0.302766	0.762069	0.999992	0
DPYSL5	3288.9	0.0534823	0.0981022	0.54517	0.585637	0.999992	0
MAPRE3	1048.03	-0.000843675	0.110637	-0.00762561	0.993916	0.999992	0
TMEM214	183.223	-0.0844709	0.18444	-0.457986	0.646962	0.999992	0
AGBL5	390.947	0.126675	0.189297	0.669188	0.503376	0.999992	0
OST4	174.313	-0.190948	0.207829	-0.918777	0.358212	0.999992	0
EMILIN1	24.0735	-0.617132	0.486913	-1.26744	0.204999	0.999992	0
KHK	124.072	0.071132	0.235668	0.301831	0.762781	0.999992	0
CGREF1	88.4972	-0.292165	0.274347	-1.06495	0.286901	0.999992	0
PREB	334.145	-0.0901309	0.154847	-0.582064	0.560523	0.999992	0
SLC5A6	232.314	0.155924	0.173121	0.900665	0.367766	0.999992	0
ATRAID	121.105	-0.256971	0.234648	-1.09514	0.273457	0.999992	0
CAD	250.997	0.089842	0.162712	0.552154	0.580843	0.999992	0
SLC30A3	9.61933	0.0735646	0.754439	0.0975089	0.922322	0.999992	0
MPV17	138.171	-0.128309	0.256407	-0.500412	0.616785	0.999992	0
GTF3C2	233.573	0.0872878	0.193636	0.450783	0.652146	0.999992	0
GTF3C2-AS2	25.4172	-0.36392	0.538813	-0.675412	0.499414	0.999992	0
EIF2B4	195.755	-0.292333	0.194481	-1.50314	0.132802	0.999992	0
SNX17	422.727	-0.133412	0.139812	-0.954222	0.339971	0.999992	0
ZNF513	123.261	-0.148222	0.232752	-0.636826	0.524238	0.999992	0
PPM1G	573.129	-0.0361732	0.125081	-0.289198	0.77243	0.999992	0
NRBP1	811.388	0.0198222	0.11923	0.166252	0.867959	0.999992	0
IFT172	311.536	-0.0450896	0.177259	-0.254371	0.799209	0.999992	0
FNDC4	272.94	-0.236102	0.179289	-1.31688	0.187879	0.999992	0
GCKR	9.47266	0.0969984	0.863417	0.112342	0.910552	0.999992	0
SPATA31H1	13.2232	-0.309765	0.68471	-0.452403	0.650979	0.999992	0
ZNF512	487.426	0.00600458	0.134075	0.0447853	0.964278	0.999992	0
CCDC121	13.0768	0.244344	0.706274	0.345963	0.729371	0.999992	0
GPN1	175.058	-0.313584	0.202153	-1.55122	0.120849	0.999992	0
SUPT7L	489.138	0.0298636	0.130462	0.228906	0.818942	0.999992	0
SLC4A1AP	243.791	-0.0580154	0.168327	-0.34466	0.73035	0.999992	0
MRPL33	132.533	-0.127782	0.241587	-0.528926	0.596857	0.999992	0
RBKS	20.5531	0.772713	0.732984	1.0542	0.291791	0.999992	0
BABAM2	152.506	-0.221594	0.223167	-0.992953	0.320733	0.999992	0
FOSL2	439.499	-0.141951	0.370805	-0.382819	0.701854	0.999992	0
PLB1	19.915	-0.33335	0.608141	-0.548146	0.583592	0.999992	0
PPP1CB	1239.58	-0.032557	0.113457	-0.286955	0.774147	0.999992	0
TRMT61B	99.8486	-0.0617797	0.245125	-0.252033	0.801015	0.999992	0
WDR43	167.954	-0.14539	0.192083	-0.756913	0.449102	0.999992	0
TOGARAM2	13.68	0.199882	0.627268	0.318654	0.749989	0.999992	0
CLIP4	153.971	-0.0172157	0.212467	-0.0810277	0.93542	0.999992	0
ALK	248.099	-0.0723517	0.17156	-0.421727	0.673224	0.999992	0
YPEL5	454.662	0.211403	0.154405	1.36914	0.170955	0.999992	0
LBH	589.412	-0.386146	0.134212	-2.87713	0.00401312	0.999992	0
LCLAT1	92.3486	0.242397	0.274131	0.884237	0.376568	0.999992	0
CAPN13	8.79201	-1.26445	0.800929	-1.57873	0.114399	0.999992	0
GALNT14	528.788	-0.177524	0.166904	-1.06363	0.287496	0.999992	0
CAPN14	8.62331	-0.288378	0.794916	-0.362778	0.716771	0.999992	0
EHD3	413.191	-0.198026	0.138077	-1.43417	0.151524	0.999992	0
MEMO1	310.075	-0.153834	0.397327	-0.387171	0.698629	0.999992	0
DPY30	164.88	0.155498	0.22735	0.683959	0.494001	0.999992	0
SPAST	482.595	0.146313	0.141359	1.03505	0.300647	0.999992	0
SLC30A6	154.837	0.0990836	0.205866	0.481301	0.630302	0.999992	0
YIPF4	405.549	0.104342	0.140892	0.740581	0.458948	0.999992	0
BIRC6	842.505	0.208	0.148193	1.40358	0.160445	0.999992	0
TTC27	49.4964	0.269194	0.365935	0.735632	0.461954	0.999992	0
LTBP1	18.7025	0.0185078	0.530785	0.0348686	0.972184	0.999992	0
FAM98A	213.64	0.0298816	0.177212	0.168621	0.866095	0.999992	0
CRIM1	258.489	0.113521	0.177314	0.640224	0.522027	0.999992	0
FEZ2	273.605	-0.265499	0.169552	-1.56588	0.117377	0.999992	0
STRN	233.015	0.436242	0.176417	2.47279	0.0134064	0.999992	0
HEATR5B	626.982	0.100117	0.132398	0.756184	0.449539	0.999992	0
GPATCH11	177.565	0.133537	0.199267	0.670139	0.502769	0.999992	0
EIF2AK2	634.189	0.0632166	0.130317	0.4851	0.627605	0.999992	0
CEBPZ	283.995	0.0587672	0.166549	0.352853	0.724198	0.999992	0
NDUFAF7	271.683	0.0188025	0.172655	0.108902	0.91328	0.999992	0
PRKD3	12.7193	-0.564095	0.6434	-0.87674	0.380628	0.999992	0
QPCT	54.5894	-0.0878792	0.359751	-0.244278	0.807016	0.999992	0
CDC42EP3	151.718	-0.258845	0.209215	-1.23722	0.216006	0.999992	0
RMDN2	25.6612	-0.348586	0.469728	-0.742102	0.458026	0.999992	0
CYP1B1	9.21269	0.681042	0.846426	0.804609	0.421045	0.999992	0
ATL2	166.116	0.0383907	0.20508	0.187198	0.851505	0.999992	0
HNRNPLL	220.436	0.222519	0.202213	1.10042	0.271151	0.999992	0
SRSF7	321.539	0.00100418	0.165306	0.00607464	0.995153	0.999992	0
GEMIN6	48.2032	-0.171369	0.353232	-0.485146	0.627573	0.999992	0
DHX57	293.896	-0.00372207	0.161307	-0.0230745	0.981591	0.999992	0
MORN2	44.6948	-0.277284	0.348386	-0.795911	0.426084	0.999992	0
ARHGEF33	22.3423	0.568897	0.589314	0.965354	0.334368	0.999992	0
SOS1	715.359	0.117313	0.123634	0.948867	0.342688	0.999992	0
MAP4K3	574.923	0.0372979	0.169749	0.219724	0.826086	0.999992	0
MAP4K3-DT	109.247	-0.184281	0.231023	-0.797676	0.425058	0.999992	0
TMEM178A	213.84	-0.0102964	0.195389	-0.0526968	0.957974	0.999992	0
THUMPD2	33.1722	-0.0460995	0.4109	-0.112192	0.910671	0.999992	0
SLC8A1	730.464	0.184093	0.130784	1.40762	0.159245	0.999992	0
PKDCC	46.876	0.0658375	0.371903	0.177029	0.859486	0.999992	0
EML4	413.511	0.159392	0.138274	1.15272	0.249024	0.999992	0
COX7A2L	758.2	-0.0177973	0.131687	-0.135148	0.892495	0.999992	0
KCNG3	7.37552	0.653582	0.888768	0.73538	0.462108	0.999992	0
MTA3	619.878	0.167823	0.151271	1.10942	0.267249	0.999992	0
THADA	103.9	0.102785	0.237054	0.433592	0.664585	0.999992	0
DYNC2LI1	73.6916	0.215928	0.279927	0.771372	0.440487	0.999992	0
LRPPRC	1265.6	-0.031242	0.116896	-0.267264	0.789266	0.999992	0
PPM1B	260.157	-0.0869076	0.163897	-0.530256	0.595934	0.999992	0
PREPL	3889.61	0.0665749	0.102788	0.647693	0.517184	0.999992	0
CAMKMT	51.7081	0.349871	0.396252	0.882951	0.377263	0.999992	0
LOC124905999	15.3467	0.250403	0.646898	0.387083	0.698695	0.999992	0
SIX3	40.4046	0.570533	0.38561	1.47956	0.13899	0.999992	0
SRBD1	65.6106	0.230846	0.299616	0.770472	0.44102	0.999992	0
PRKCE	831.587	-0.0648816	0.139206	-0.466085	0.641155	0.999992	0
ATP6V1E2	53.5398	0.00817281	0.391503	0.0208755	0.983345	0.999992	0
RHOQ	821.209	-0.125227	0.14719	-0.850786	0.394888	0.999992	0
PIGF	54.9805	-0.485406	0.325455	-1.49147	0.135839	0.999992	0
LOC124906003	9.1251	-0.503363	0.976666	-0.51539	0.606281	0.999992	0
CRIPT	191.209	-0.026281	0.183643	-0.143109	0.886204	0.999992	0
LOC105374584	12.3586	0.926758	0.701281	1.32152	0.186327	0.999992	0
SOCS5	239.988	0.0829881	0.186033	0.446094	0.655529	0.999992	0
MCFD2	665.084	-0.0847823	0.126048	-0.67262	0.501189	0.999992	0
TTC7A	135.876	-0.0997956	0.24918	-0.400496	0.688791	0.999992	0
CALM2	5581.96	-0.00771597	0.0994413	-0.0775933	0.938152	0.999992	0
LOC124907763	18.7794	0.0684774	0.551848	0.124088	0.901246	0.999992	0
BCYRN1	1259.99	-0.0664126	0.140525	-0.472602	0.636497	0.999992	0
EPCAM	35.1727	0.0656744	0.403109	0.16292	0.870582	0.999992	0
MSH2	312.505	0.133028	0.158221	0.840772	0.400476	0.999992	0
KCNK12	222.647	0.157011	0.185288	0.84739	0.396778	0.999992	0
MSH6	422.234	0.148069	0.141934	1.04322	0.296846	0.999992	0
FBXO11	668.101	0.0637463	0.119909	0.531624	0.594987	0.999992	0
LOC100506235	10.8422	-0.101526	0.716204	-0.141756	0.887273	0.999992	0
LOC124907765	12.5788	0.77587	0.638377	1.21538	0.224222	0.999992	0
FOXN2	70.1097	0.181228	0.295332	0.613642	0.539452	0.999992	0
PPP1R21	291.822	-0.0230647	0.166164	-0.138807	0.889602	0.999992	0
STON1	10.5802	-0.163433	0.803027	-0.203522	0.838727	0.999992	0
NRXN1	1671.05	0.0489999	0.1129	0.434013	0.664279	0.999992	0
ASB3	5.87542	0.0526519	1.13035	0.0465801	0.962848	0.999992	0
CHAC2	29.692	0.282044	0.429105	0.657286	0.510997	0.999992	0
ERLEC1	296.342	-0.181774	0.159703	-1.1382	0.255036	0.999992	0
GPR75	16.1642	0.115032	0.589363	0.19518	0.845252	0.999992	0
PSME4	419.206	0.182751	0.136925	1.33468	0.181981	0.999992	0
ACYP2	86.0202	-0.145576	0.300138	-0.485032	0.627654	0.999992	0
SPTBN1	8928.85	0.0479411	0.0976631	0.490882	0.62351	0.999992	0
EML6	265.371	0.0271258	0.168825	0.160674	0.87235	0.999992	0
RTN4	6397.17	-0.00010938	0.0888621	-0.00123089	0.999018	0.999992	0
CLHC1	61.7595	0.258529	0.324162	0.797531	0.425143	0.999992	0
RPS27A	631.987	-0.0449544	0.148793	-0.302127	0.762556	0.999992	0
MTIF2	180.258	-0.250738	0.185616	-1.35084	0.176746	0.999992	0
CCDC88A	2283.31	0.148173	0.0945464	1.5672	0.117067	0.999992	0
CFAP36	326.584	0.0224648	0.166492	0.13493	0.892667	0.999992	0
PPP4R3B	398.097	0.0197647	0.154077	0.128279	0.897929	0.999992	0
PNPT1	223.941	0.014866	0.180696	0.0822706	0.934431	0.999992	0
EFEMP1	29.8432	-0.104438	0.452548	-0.230778	0.817487	0.999992	0
LOC100129434	20.8636	-0.519852	0.529756	-0.981304	0.326443	0.999992	0
CCDC85A	359.779	-0.0967645	0.155669	-0.621604	0.534202	0.999992	0
FANCL	65.9851	0.0299128	0.302169	0.0989935	0.921143	0.999992	0
LINC01122	12.0718	0.0319214	0.746211	0.042778	0.965878	0.999992	0
LOC124907771	13.1947	0.29139	0.609045	0.478438	0.632339	0.999992	0
BCL11A	34.4789	-0.158848	0.448622	-0.35408	0.723279	0.999992	0
PAPOLG	133.154	0.0668225	0.211297	0.316249	0.751813	0.999992	0
REL	65.7628	0.336026	0.28676	1.1718	0.241277	0.999992	0
PUS10	13.5304	-0.145601	0.704547	-0.206659	0.836276	0.999992	0
PEX13	95.94	0.221472	0.247004	0.896635	0.369914	0.999992	0
SANBR	240.948	-0.160255	0.182029	-0.880382	0.378652	0.999992	0
C2orf74-DT	68.2116	0.146458	0.287143	0.510053	0.610014	0.999992	0
C2orf74	122.311	0.00884279	0.23904	0.0369929	0.970491	0.999992	0
AHSA2P	230.888	-0.101115	0.171915	-0.588168	0.55642	0.999992	0
USP34	1485.91	0.18508	0.112643	1.64306	0.100371	0.999992	0
USP34-DT	20.0207	0.399188	0.507935	0.785905	0.431923	0.999992	0
XPO1	1134.91	0.0574398	0.114471	0.501786	0.615818	0.999992	0
FAM161A	81.8289	-0.168978	0.261306	-0.646665	0.517849	0.999992	0
CCT4	938.558	-0.0975231	0.121595	-0.802034	0.422533	0.999992	0
COMMD1	113.375	-0.497356	0.228429	-2.17729	0.029459	0.999992	0
B3GNT2	51.8876	0.43885	0.367274	1.19489	0.232132	0.999992	0
TMEM17	43.4433	0.109848	0.360803	0.304454	0.760782	0.999992	0
EHBP1	942.671	-0.0832555	0.12611	-0.660181	0.509138	0.999992	0
WDPCP	92.0233	-0.0618909	0.25997	-0.23807	0.811827	0.999992	0
MDH1	1817.72	-0.0250665	0.108305	-0.231443	0.816971	0.999992	0
UGP2	464.038	0.00368271	0.140498	0.0262119	0.979088	0.999992	0
VPS54	164.613	-0.06574	0.22013	-0.298642	0.765213	0.999992	0
PELI1	166.033	0.0471615	0.211495	0.222991	0.823542	0.999992	0
LOC100507006	20.9365	-0.683031	0.524186	-1.30303	0.192564	0.999992	0
LGALSL-DT	15.2699	0.954583	0.694677	1.37414	0.169398	0.999992	0
LGALSL	233.763	0.227014	0.170216	1.33368	0.18231	0.999992	0
LINC01805	7.16626	-0.446656	0.979756	-0.455885	0.648473	0.999992	0
AFTPH-DT	10.5564	0.572764	0.719961	0.795548	0.426295	0.999992	0
AFTPH	411.409	0.0692611	0.145509	0.475991	0.634081	0.999992	0
SERTAD2	72.8244	-0.0456624	0.283489	-0.161073	0.872036	0.999992	0
SLC1A4	802.105	-0.0864781	0.117051	-0.738806	0.460025	0.999992	0
CEP68	392.196	0.281159	0.144784	1.94192	0.0521463	0.999992	0
RAB1A	1531.55	0.0433589	0.107726	0.402494	0.687321	0.999992	0
ACTR2	1761.5	-0.0400001	0.10378	-0.385433	0.699917	0.999992	0
SPRED2	250.948	-0.179603	0.21544	-0.833656	0.404475	0.999992	0
MEIS1-AS3	39.2437	-0.0395833	0.378652	-0.104537	0.916743	0.999992	0
MEIS1	218.87	-0.116052	0.175513	-0.661215	0.508475	0.999992	0
LOC124900511	17.8994	-0.58676	0.568679	-1.03179	0.302169	0.999992	0
ETAA1	59.3695	-0.0436792	0.304264	-0.143557	0.88585	0.999992	0
C1D	91.7641	-0.072494	0.298909	-0.242528	0.808371	0.999992	0
LOC105374789	16.6165	-0.335068	0.61433	-0.54542	0.585465	0.999992	0
DNAAF10	63.1582	-0.112748	0.304202	-0.370634	0.71091	0.999992	0
PNO1	115.42	0.268786	0.247541	1.08582	0.277557	0.999992	0
PPP3R1	1108.34	0.173957	0.110181	1.57884	0.114374	0.999992	0
CNRIP1	743.346	-0.0699097	0.133649	-0.523086	0.600915	0.999992	0
PROKR1	31.6989	-0.520254	0.440222	-1.1818	0.237286	0.999992	0
ANTXR1	53.5827	0.441654	0.334399	1.32074	0.186589	0.999992	0
GFPT1	716.921	0.0147726	0.116294	0.127028	0.898918	0.999992	0
NFU1	154.587	-0.328776	0.213536	-1.53967	0.12364	0.999992	0
AAK1	1536.79	-0.0141898	0.106891	-0.13275	0.894391	0.999992	0
ANXA4	26.5978	-0.243076	0.49731	-0.488782	0.624996	0.999992	0
GMCL1	67.3655	0.153004	0.294592	0.519377	0.603498	0.999992	0
SNRNP27	234.819	-0.177614	0.167172	-1.06246	0.288026	0.999992	0
MXD1	167.35	0.240555	0.214808	1.11986	0.262775	0.999992	0
ASPRV1	30.6283	-0.353741	0.48591	-0.727997	0.466615	0.999992	0
PCBP1-AS1	59.6677	-0.0519668	0.321648	-0.161564	0.871649	0.999992	0
PCBP1	677.401	-0.162241	0.12414	-1.30692	0.191241	0.999992	0
C2orf42	71.5189	0.118574	0.293112	0.404535	0.685819	0.999992	0
TIA1	822.672	0.0693372	0.121168	0.572239	0.56716	0.999992	0
PCYOX1	882.452	0.0794837	0.115838	0.686165	0.492609	0.999992	0
SNRPG	98.7316	-0.27376	0.264478	-1.0351	0.300623	0.999992	0
FAM136A	237.495	0.133146	0.19105	0.696919	0.485854	0.999992	0
TGFA	111.255	-0.0679272	0.232081	-0.292687	0.769761	0.999992	0
ADD2	2994.58	0.0513891	0.116178	0.44233	0.65825	0.999992	0
VAX2	27.7054	-0.584509	0.453127	-1.28995	0.19707	0.999992	0
TEX261	433.492	-0.00435394	0.137947	-0.0315624	0.974821	0.999992	0
NAGK	478.314	-0.0492765	0.132721	-0.37128	0.710429	0.999992	0
MCEE	25.495	-0.617072	0.499165	-1.23621	0.21638	0.999992	0
MPHOSPH10	181.858	0.0952919	0.185442	0.513863	0.607348	0.999992	0
PAIP2B	47.7168	0.233843	0.367924	0.635575	0.525053	0.999992	0
ZNF638	853.051	0.153327	0.13102	1.17026	0.241897	0.999992	0
DYSF	197.881	-0.00218818	0.219486	-0.0099696	0.992046	0.999992	0
CYP26B1	98.0781	0.0444062	0.329617	0.134721	0.892833	0.999992	0
EXOC6B	494.868	-0.09325	0.133086	-0.700673	0.483507	0.999992	0
SPR	74.658	-0.243934	0.27151	-0.898435	0.368954	0.999992	0
SFXN5	328.992	-0.0472344	0.199231	-0.237083	0.812592	0.999992	0
LOC107985897	17.1675	0.0972315	0.534429	0.181935	0.855633	0.999992	0
RAB11FIP5	437.718	0.140694	0.164016	0.857806	0.391	0.999992	0
SMYD5	166.523	-0.0583706	0.195229	-0.298985	0.764952	0.999992	0
PRADC1	67.0843	0.0643987	0.293975	0.219062	0.826602	0.999992	0
CCT7	1380.9	-0.0638396	0.1074	-0.594407	0.55224	0.999992	0
FBXO41	1245.92	0.170385	0.104558	1.62957	0.103193	0.999992	0
STAMBP	270.02	-0.259296	0.157896	-1.6422	0.100549	0.999992	0
DGUOK	337.594	-0.0392691	0.154211	-0.254645	0.798997	0.999992	0
TET3	825.178	0.1988	0.173596	1.14518	0.252134	0.999992	0
BOLA3	76.4352	0.131198	0.276673	0.474199	0.635358	0.999992	0
BOLA3-DT	212.841	-0.0687256	0.183664	-0.374192	0.708262	0.999992	0
MOB1A	107.518	0.223978	0.232498	0.963353	0.33537	0.999992	0
MTHFD2	560.903	0.100487	0.13213	0.760518	0.446945	0.999992	0
SLC4A5	48.7363	0.159005	0.387643	0.410184	0.681671	0.999992	0
DCTN1	3560.08	-0.0228855	0.0926605	-0.246982	0.804922	0.999992	0
DCTN1-AS1	70.1664	0.221648	0.300744	0.736998	0.461124	0.999992	0
C2orf81	21.0273	-0.0463857	0.50271	-0.0922714	0.926482	0.999992	0
WDR54	86.4172	-0.315118	0.25573	-1.23223	0.217863	0.999992	0
RTKN	25.0581	-0.602997	0.524752	-1.14911	0.250511	0.999992	0
WBP1	33.8302	-0.050457	0.465412	-0.108414	0.913668	0.999992	0
MOGS	167.185	0.225959	0.200518	1.12688	0.259795	0.999992	0
MRPL53	102.513	-0.0500273	0.250938	-0.199361	0.84198	0.999992	0
CCDC142	68.844	0.11379	0.299164	0.380359	0.703679	0.999992	0
TTC31	55.8938	-0.379172	0.369653	-1.02575	0.30501	0.999992	0
PCGF1	43.8338	0.408259	0.356142	1.14634	0.251655	0.999992	0
TLX2	18.829	-0.298785	0.690621	-0.432632	0.665282	0.999992	0
DQX1	7.39312	0.445547	0.910522	0.489331	0.624608	0.999992	0
AUP1	427.368	-0.0156592	0.140152	-0.11173	0.911037	0.999992	0
HTRA2	220.209	-0.0869891	0.181275	-0.479874	0.631317	0.999992	0
LOXL3	22.2639	-0.604467	0.58614	-1.03127	0.302416	0.999992	0
DOK1	31.0993	-0.163379	0.421342	-0.387758	0.698195	0.999992	0
SEMA4F	553.987	0.0266128	0.128958	0.206368	0.836504	0.999992	0
HK2	34.3906	0.63588	0.560443	1.1346	0.256542	0.999992	0
LOC105374809	7.57811	-0.857772	0.895992	-0.957343	0.338394	0.999992	0
POLE4	79.521	0.0768154	0.337505	0.227598	0.819959	0.999992	0
TACR1	18.4811	0.266052	0.553762	0.480445	0.630911	0.999992	0
MRPL19	134.732	-0.0484866	0.211031	-0.229761	0.818277	0.999992	0
GCFC2	60.7579	-0.0354246	0.319596	-0.110842	0.911742	0.999992	0
LOC124906025	24.9007	-0.105385	0.483001	-0.218188	0.827283	0.999992	0
LRRTM4	126.61	-0.0424679	0.219968	-0.193064	0.846909	0.999992	0
CTNNA2	935.342	0.0231165	0.111305	0.207686	0.835474	0.999992	0
LRRTM1	168.349	-0.0515293	0.208564	-0.247067	0.804856	0.999992	0
SUCLG1	363.326	-0.130122	0.153766	-0.846232	0.397423	0.999992	0
DNAH6	18.0957	-0.427411	0.572599	-0.746441	0.455401	0.999992	0
TMSB10	5639.51	-0.0354344	0.104487	-0.339126	0.734515	0.999992	0
KCMF1	570.873	-0.0585765	0.134681	-0.434929	0.663614	0.999992	0
TGOLN2	120.354	0.0765313	0.256294	0.298608	0.765239	0.999992	0
ELMOD3	80.5911	0.1726	0.295099	0.584889	0.558622	0.999992	0
PARTICL	29.8948	-0.0492683	0.421793	-0.116807	0.907013	0.999992	0
MAT2A	1109.99	0.0964474	0.129612	0.744124	0.456802	0.999992	0
GGCX	204.739	-0.0565261	0.210518	-0.26851	0.788307	0.999992	0
RNF181	150.849	-0.028465	0.211535	-0.134564	0.892957	0.999992	0
TMEM150A	63.0715	-0.164555	0.298934	-0.550473	0.581995	0.999992	0
USP39	203.207	-0.133413	0.183747	-0.726072	0.467794	0.999992	0
C2orf68	124.719	0.0750914	0.228083	0.329229	0.741983	0.999992	0
ATOH8	15.1666	0.710353	0.667228	1.06463	0.287042	0.999992	0
ST3GAL5	424.558	0.112309	0.145321	0.772835	0.43962	0.999992	0
POLR1A	429.398	0.139271	0.181639	0.766745	0.443233	0.999992	0
PTCD3	353.44	0.0503494	0.148482	0.339094	0.734539	0.999992	0
IMMT	704.609	-0.0473634	0.123661	-0.383009	0.701713	0.999992	0
MRPL35	377.743	-0.0310715	0.16737	-0.185646	0.852722	0.999992	0
REEP1	2523.46	0.0621128	0.0966452	0.642689	0.520426	0.999992	0
KDM3A	346.528	0.0421299	0.170705	0.2468	0.805063	0.999992	0
RNF103	305.119	0.116806	0.158421	0.737314	0.460931	0.999992	0
RMND5A	370.102	-0.0228873	0.148228	-0.154406	0.87729	0.999992	0
CD8A	68.5775	-0.14936	0.291305	-0.512729	0.608141	0.999992	0
LOC105374846	15.9418	0.0119574	0.628424	0.0190276	0.984819	0.999992	0
CD8B	33.776	0.139317	0.397919	0.350113	0.726254	0.999992	0
ANAPC1P2	19.624	-0.351546	0.536485	-0.655278	0.512289	0.999992	0
LOC124907854	11.0331	-0.152746	0.701946	-0.217604	0.827738	0.999992	0
LOC105374852	9.49389	-0.10092	0.723569	-0.139476	0.889074	0.999992	0
KRCC1	48.8341	-0.0407245	0.352159	-0.115642	0.907936	0.999992	0
THNSL2	49.1641	-0.112561	0.342036	-0.32909	0.742087	0.999992	0
EIF2AK3	116.784	-0.346584	0.229091	-1.51287	0.130314	0.999992	0
RPIA	71.1882	0.301341	0.301636	0.999022	0.317784	0.999992	0
ANKRD36BP2	32.6615	-0.0594096	0.424734	-0.139875	0.888759	0.999992	0
LOC107985911	18.4737	0.791267	0.5762	1.37325	0.169674	0.999992	0
BMS1P23	43.1633	-0.0490523	0.372311	-0.131751	0.895181	0.999992	0
MRPS5	225.755	0.0386229	0.194466	0.198609	0.842568	0.999992	0
ZNF514	185.119	0.0840918	0.200338	0.41975	0.674668	0.999992	0
ZNF2	35.8628	-0.677019	0.416709	-1.62468	0.104231	0.999992	0
ZNF892	58.0346	0.554764	0.30981	1.79066	0.0733475	0.999992	0
LINC00342	205.731	0.15532	0.176307	0.88096	0.378339	0.999992	0
ANKRD36C	207.922	-0.142206	0.181154	-0.784999	0.432454	0.999992	0
FAHD2CP	15.6195	-0.170938	0.600813	-0.284511	0.776019	0.999992	0
LOC124900512	14.2376	-0.0784913	0.630054	-0.124579	0.900857	0.999992	0
DUSP2	15.4013	0.590503	0.6237	0.946775	0.343753	0.999992	0
STARD7	695.397	-0.0112044	0.1307	-0.085726	0.931684	0.999992	0
STARD7-AS1	50.8292	0.0265703	0.344639	0.077096	0.938547	0.999992	0
TMEM127	724.846	-0.057657	0.13009	-0.443207	0.657616	0.999992	0
CIAO1	679.923	0.0439201	0.124271	0.353423	0.723771	0.999992	0
SNRNP200	1319.81	0.00293639	0.108012	0.0271856	0.978312	0.999992	0
NCAPH	9.54312	0.35668	0.766425	0.465382	0.641658	0.999992	0
ARID5A	149.054	-0.401587	0.264654	-1.51741	0.129164	0.999992	0
KANSL3	396.035	0.0856021	0.148603	0.576046	0.564584	0.999992	0
LMAN2L	132.354	-0.142097	0.221279	-0.642162	0.520768	0.999992	0
CNNM4	187.451	0.0520391	0.216355	0.240526	0.809922	0.999992	0
CNNM3	129.172	-0.146901	0.245554	-0.598241	0.549679	0.999992	0
LOC124907859	51.0078	0.420665	0.344708	1.22035	0.222332	0.999992	0
ANKRD23	64.3649	-0.0465024	0.331211	-0.140401	0.888343	0.999992	0
ANKRD39	58.7192	-0.131104	0.304019	-0.431238	0.666295	0.999992	0
SEMA4C	298.548	0.0274091	0.156701	0.174914	0.861147	0.999992	0
CNGA3	17.6961	-0.391019	1.26344	-0.309488	0.756951	0.999992	0
INPP4A	941.565	0.0434006	0.116927	0.371176	0.710507	0.999992	0
COA5	149.076	-0.41991	0.217647	-1.92932	0.0536915	0.999992	0
UNC50	131.597	-0.188111	0.225568	-0.833942	0.404313	0.999992	0
MGAT4A	334.577	0.117648	0.158452	0.742479	0.457797	0.999992	0
TSGA10	32.6197	-0.451513	0.427395	-1.05643	0.290771	0.999992	0
C2orf15	30.7563	-0.197545	0.449002	-0.439965	0.659962	0.999992	0
LIPT1	13.4407	-0.077672	0.640869	-0.121198	0.903534	0.999992	0
MITD1	46.8673	-0.540483	0.383605	-1.40896	0.158848	0.999992	0
MRPL30	267.379	-0.102434	0.194519	-0.526601	0.598471	0.999992	0
TXNDC9	133.678	-0.0636233	0.212049	-0.30004	0.764146	0.999992	0
EIF5B	1022.66	-0.0551533	0.114547	-0.481491	0.630167	0.999992	0
REV1	231.17	0.234571	0.172364	1.3609	0.173545	0.999992	0
AFF3	870.07	0.214469	0.137464	1.56019	0.118716	0.999992	0
LONRF2	1846.14	0.135787	0.120214	1.12955	0.258668	0.999992	0
CHST10	177.475	0.00131868	0.194465	0.00678106	0.99459	0.999992	0
PDCL3	71.1064	-0.238091	0.277469	-0.858081	0.390848	0.999992	0
NPAS2	54.9964	0.247752	0.328694	0.753748	0.451001	0.999992	0
RPL31	873.87	0.103439	0.135562	0.763042	0.445438	0.999992	0
TBC1D8	144.113	-0.106272	0.213195	-0.498471	0.618152	0.999992	0
TBC1D8-AS1	11.5272	0.654937	0.701448	0.933692	0.350463	0.999992	0
CNOT11	135.994	0.237175	0.217044	1.09275	0.274505	0.999992	0
RNF149	127.419	-0.0597139	0.22035	-0.270996	0.786394	0.999992	0
CREG2	495.376	0.0631656	0.157972	0.399853	0.689265	0.999992	0
MAP4K4	1423.09	-0.000910545	0.11971	-0.00760628	0.993931	0.999992	0
IL1R1	6.01716	1.18833	1.09804	1.08223	0.279151	0.999992	0
SLC9A2	11.9968	-0.443621	0.65462	-0.677678	0.497976	0.999992	0
MFSD9	196.687	0.0713384	0.194281	0.367192	0.713476	0.999992	0
TMEM182	79.3221	0.317187	0.292771	1.0834	0.278631	0.999992	0
MRPS9	112.872	-0.206922	0.247974	-0.83445	0.404028	0.999992	0
GPR45	11.4811	1.57718	0.793444	1.98777	0.0468374	0.999992	0
TGFBRAP1	240.833	0.188653	0.189684	0.994562	0.31995	0.999992	0
C2orf49-DT	107.839	-0.337911	0.233359	-1.44803	0.147609	0.999992	0
C2orf49	166.935	-0.0361728	0.195716	-0.184823	0.853368	0.999992	0
FHL2	12.1866	-0.585904	0.674771	-0.8683	0.38523	0.999992	0
NCK2	186.466	-0.319091	0.18559	-1.71934	0.0855534	0.999992	0
UXS1	161.995	0.212277	0.236382	0.898025	0.369172	0.999992	0
ST6GAL2	132.483	-0.0585353	0.223931	-0.261399	0.793785	0.999992	0
LOC124907864	17.0523	-0.341206	0.613445	-0.556213	0.578065	0.999992	0
SLC5A7	180.864	-0.779725	0.259355	-3.00639	0.00264365	0.999992	0
GCC2	235.132	0.0442489	0.178343	0.248111	0.804049	0.999992	0
LIMS1	129.998	-0.198944	0.227954	-0.872736	0.382807	0.999992	0
RANBP2	1191.24	0.0843029	0.109793	0.767834	0.442586	0.999992	0
CCDC138	33.3849	-0.0562786	0.398139	-0.141354	0.88759	0.999992	0
SH3RF3	159.787	0.129751	0.193883	0.669224	0.503352	0.999992	0
SEPTIN10	35.7758	0.00512445	0.401846	0.0127523	0.989825	0.999992	0
SOWAHC	88.6594	-0.0706448	0.256192	-0.27575	0.78274	0.999992	0
LINC01123	14.7779	-0.368748	0.593285	-0.621535	0.534247	0.999992	0
NPHP1	20.9998	-0.0882758	0.505808	-0.174524	0.861453	0.999992	0
MTLN	53.0129	-0.403067	0.332047	-1.21389	0.224791	0.999992	0
BCL2L11	62.6492	-0.0607723	0.311303	-0.195219	0.845221	0.999992	0
MIR4435-2HG	44.9403	0.231603	0.463978	0.499169	0.617661	0.999992	0
ANAPC1	164.54	0.153217	0.222391	0.688952	0.490854	0.999992	0
TMEM87B	75.9123	0.0848687	0.28033	0.302746	0.762084	0.999992	0
FBLN7	18.3037	-0.268111	0.529587	-0.506264	0.612671	0.999992	0
ZC3H8	148.099	0.107688	0.206668	0.52107	0.602318	0.999992	0
ZC3H6	170.151	0.00681796	0.195897	0.0348037	0.972236	0.999992	0
RGPD8	19.9082	0.491529	0.514311	0.955705	0.339221	0.999992	0
TTL	1441.68	0.0711045	0.107585	0.660913	0.508668	0.999992	0
POLR1B	175.419	-0.0446318	0.202954	-0.219911	0.82594	0.999992	0
CHCHD5	57.9562	0.10045	0.302546	0.332014	0.739879	0.999992	0
SLC20A1	402.48	0.0653454	0.141252	0.462617	0.643639	0.999992	0
PSD4	44.4761	-0.47936	0.355679	-1.34773	0.177746	0.999992	0
PAX8	14.1477	-0.488324	0.62878	-0.776621	0.437383	0.999992	0
PAX8-AS1	152.862	-0.133787	0.209242	-0.639391	0.522568	0.999992	0
ZNG1B	93.9035	-0.0571393	0.256796	-0.222508	0.823918	0.999992	0
FOXD4L1	20.7616	-1.09891	0.518597	-2.11901	0.0340898	0.999992	0
WASH2P	74.1006	-0.135387	0.283524	-0.477514	0.632996	0.999992	0
DDX11L2	19.0625	0.323707	0.533553	0.6067	0.54405	0.999992	0
RPL23AP7	53.2806	0.292774	0.352975	0.829448	0.406851	0.999992	0
RABL2A	95.8742	0.0187011	0.2631	0.0710798	0.943334	0.999992	0
SLC35F5	339.317	0.0644376	0.164094	0.392688	0.69455	0.999992	0
ACTR3	1072.26	-0.0351548	0.116175	-0.302603	0.762193	0.999992	0
DPP10	310.253	0.15774	0.196274	0.803672	0.421587	0.999992	0
DPP10-AS1	35.7085	-0.162499	0.380333	-0.427255	0.669193	0.999992	0
LOC124907878	7.46814	0.414253	0.829668	0.4993	0.617568	0.999992	0
DDX18	304.679	0.100606	0.181812	0.553349	0.580025	0.999992	0
LOC107985939	13.5172	-0.440469	0.660622	-0.66675	0.504932	0.999992	0
CCDC93	517.201	0.313708	0.131368	2.38801	0.0169399	0.999992	0
INSIG2	179.117	0.17344	0.186097	0.931988	0.351343	0.999992	0
EN1	25.2494	0.47362	0.465536	1.01737	0.308979	0.999992	0
STEAP3	99.8471	-0.0069554	0.292272	-0.0237977	0.981014	0.999992	0
C2orf76	27.043	-0.000413362	0.447425	-0.00092387	0.999263	0.999992	0
DBI	147.628	-0.227772	0.215655	-1.05618	0.290885	0.999992	0
CFAP221	41.5295	0.549084	0.437844	1.25406	0.209819	0.999992	0
TMEM177	42.5977	-0.508553	0.397218	-1.28029	0.200444	0.999992	0
PTPN4	285.181	0.00203414	0.193506	0.010512	0.991613	0.999992	0
EPB41L5	113.785	0.288189	0.237152	1.21521	0.224287	0.999992	0
TMEM185B	119.959	-0.166709	0.21891	-0.76154	0.446335	0.999992	0
RALB	320.043	-0.0689077	0.172157	-0.40026	0.688965	0.999992	0
CLASP1	1598.16	0.0226488	0.112934	0.200549	0.841051	0.999992	0
CLASP1-AS1	7.61223	-0.808816	0.868658	-0.93111	0.351797	0.999992	0
NIFK-AS1	40.2439	0.145156	0.360125	0.403071	0.686896	0.999992	0
NIFK	95.5112	0.177156	0.257357	0.688367	0.491222	0.999992	0
TSN	381.253	-0.0515086	0.150515	-0.342216	0.732188	0.999992	0
CNTNAP5-DT	81.6073	0.231716	0.276043	0.83942	0.401234	0.999992	0
CNTNAP5	462.527	0.211948	0.183382	1.15577	0.247775	0.999992	0
LOC105373604	18.3051	0.099409	0.52863	0.18805	0.850837	0.999992	0
BIN1	712.891	0.0270347	0.119433	0.226358	0.820923	0.999992	0
CYP27C1	37.448	0.25578	0.371937	0.687696	0.491644	0.999992	0
ERCC3	279.887	0.120772	0.177926	0.678775	0.497281	0.999992	0
MAP3K2	473.966	0.0653359	0.131835	0.495587	0.620186	0.999992	0
MAP3K2-DT	21.2462	0.0280141	0.51714	0.0541711	0.956799	0.999992	0
PROC	16.9522	0.688386	0.621658	1.10734	0.268148	0.999992	0
IWS1	351.538	-0.176622	0.144898	-1.21893	0.222869	0.999992	0
LIMS2	96.177	0.344971	0.274641	1.25608	0.209087	0.999992	0
WDR33	307.391	0.271517	0.167551	1.6205	0.105124	0.999992	0
SFT2D3	18.8024	-0.391175	0.539149	-0.725543	0.468119	0.999992	0
POLR2D	267.204	-0.225393	0.167814	-1.34312	0.179234	0.999992	0
AMMECR1L	254.257	0.169871	0.172798	0.983059	0.325578	0.999992	0
LOC107985944	53.9803	-0.200544	0.373481	-0.536958	0.591296	0.999992	0
SAP130	305.062	0.0897474	0.157077	0.571361	0.567755	0.999992	0
UGGT1	505.395	0.0999708	0.141975	0.704145	0.481342	0.999992	0
HS6ST1	958.813	0.0414567	0.114935	0.360697	0.718326	0.999992	0
CCDC115	214.906	0.251606	0.193291	1.30169	0.193021	0.999992	0
IMP4	332.707	-0.100084	0.148675	-0.673172	0.500838	0.999992	0
PTPN18	183.465	-0.403	0.186249	-2.16377	0.0304817	0.999992	0
FAR2P2	22.6924	-0.0890764	0.50065	-0.177922	0.858785	0.999992	0
AMER3	335.592	0.0937319	0.159919	0.586123	0.557793	0.999992	0
ARHGEF4	448.125	-0.0434063	0.141682	-0.306364	0.759327	0.999992	0
FAM168B	1990.8	0.0789868	0.0970682	0.813725	0.415803	0.999992	0
PLEKHB2	1950.28	0.00149979	0.0959406	0.0156325	0.987528	0.999992	0
RAB6D	53.0152	-0.109431	0.340266	-0.321604	0.747753	0.999992	0
MZT2A	157.696	-0.169916	0.204509	-0.830851	0.406058	0.999992	0
SMPD4BP	179.192	0.239896	0.210202	1.14126	0.253762	0.999992	0
CCDC74A	28.7784	0.00915551	0.425717	0.0215061	0.982842	0.999992	0
POTEKP	62.4445	1.20169	0.44433	2.70451	0.00684057	0.999992	0
LINC03124	59.0941	-0.52359	0.334798	-1.5639	0.117841	0.999992	0
GPR39	14.8193	0.95494	0.6321	1.51074	0.130854	0.999992	0
LYPD1	1048.59	-0.108949	0.146708	-0.742627	0.457707	0.999992	0
NCKAP5	32.0593	-0.701369	0.455666	-1.53922	0.123751	0.999992	0
MGAT5	802.069	0.0868624	0.132666	0.654745	0.512632	0.999992	0
TMEM163	238.141	-0.0836012	0.18861	-0.44325	0.657585	0.999992	0
CCNT2-AS1	16.583	-0.467464	0.623193	-0.750111	0.453188	0.999992	0
CCNT2	549.28	0.175129	0.145882	1.20048	0.229952	0.999992	0
RAB3GAP1	515.036	0.139247	0.131627	1.05789	0.290105	0.999992	0
ZRANB3	64.7952	0.00844302	0.294941	0.0286261	0.977163	0.999992	0
R3HDM1	990.67	0.13173	0.117189	1.12408	0.260979	0.999992	0
LOC124907893	22.2209	0.0771586	0.489289	0.157695	0.874697	0.999992	0
UBXN4	621.245	-0.0840174	0.14179	-0.592547	0.553485	0.999992	0
MCM6	118.631	-0.0527524	0.222814	-0.236755	0.812847	0.999992	0
DARS1	256.274	-0.104976	0.187197	-0.560779	0.574948	0.999992	0
CXCR4	10.7657	0.538721	0.785814	0.685557	0.492992	0.999992	0
THSD7B	139.968	0.217512	0.221418	0.982358	0.325923	0.999992	0
SPOPL	126.009	0.425227	0.241564	1.76031	0.0783552	0.999992	0
LRP1B	191.677	0.197523	0.23252	0.849487	0.39561	0.999992	0
GTDC1	129.292	0.0655384	0.233765	0.28036	0.779201	0.999992	0
ZEB2	122.004	0.0877305	0.31054	0.28251	0.777553	0.999992	0
ACVR2A	690.717	0.15305	0.123449	1.23979	0.215054	0.999992	0
ORC4	565.387	0.00665061	0.136443	0.0487428	0.961124	0.999992	0
MBD5	256.616	0.107829	0.171071	0.630317	0.528487	0.999992	0
EPC2	251.12	-0.0327767	0.163549	-0.20041	0.84116	0.999992	0
KIF5C-AS1	10.3044	0.253728	0.73856	0.343543	0.73119	0.999992	0
KIF5C	3627.32	0.0868708	0.0940598	0.923569	0.355711	0.999992	0
LYPD6B	18.8276	0.53004	0.548721	0.965955	0.334067	0.999992	0
LYPD6	35.9585	0.469818	0.392456	1.19712	0.231258	0.999992	0
MMADHC	376.317	-0.263826	0.152944	-1.72498	0.0845307	0.999992	0
RND3	237.645	-0.0308727	0.17808	-0.173364	0.862365	0.999992	0
RIF1	425.731	0.0888948	0.14083	0.63122	0.527897	0.999992	0
NEB	29.2962	0.151988	0.464434	0.327254	0.743476	0.999992	0
ARL5A	279.314	0.0711795	0.16431	0.433203	0.664867	0.999992	0
CACNB4	271.7	0.119784	0.191194	0.626505	0.530984	0.999992	0
STAM2	287.091	-0.135932	0.177091	-0.767582	0.442736	0.999992	0
FMNL2	506.067	0.153838	0.145252	1.05911	0.289552	0.999992	0
PRPF40A	447.408	0.190682	0.145304	1.3123	0.18942	0.999992	0
ARL6IP6	30.6191	0.147554	0.449466	0.328287	0.742695	0.999992	0
GALNT13	661.329	-0.0236876	0.12544	-0.188836	0.850221	0.999992	0
RPRM	623.795	-0.0517205	0.128635	-0.402072	0.687631	0.999992	0
KCNJ3	183.286	-0.140394	0.202548	-0.693139	0.488222	0.999992	0
FLJ46875	17.2279	0.263894	0.642959	0.410437	0.681486	0.999992	0
GPD2	249.756	0.16633	0.177154	0.938904	0.34778	0.999992	0
ACVR1C	10.2614	0.968239	0.700234	1.38274	0.166746	0.999992	0
ACVR1	135.071	0.0348806	0.211932	0.164583	0.869272	0.999992	0
CCDC148	13.3565	0.241547	0.640085	0.377367	0.705901	0.999992	0
PKP4	581.757	0.0346336	0.132569	0.261251	0.793899	0.999992	0
TANC1	221.961	0.220127	0.235314	0.93546	0.349551	0.999992	0
WDSUB1	66.965	0.156445	0.288575	0.542127	0.587731	0.999992	0
BAZ2B	699.67	-0.112042	0.120325	-0.931162	0.35177	0.999992	0
BAZ2B-AS1	33.7518	-0.600231	0.408024	-1.47107	0.141272	0.999992	0
MARCHF7	413.624	0.120157	0.139281	0.862695	0.388305	0.999992	0
PLA2R1	177.244	-0.0418825	0.214255	-0.195479	0.845018	0.999992	0
RBMS1	641.321	0.059104	0.171223	0.345186	0.729954	0.999992	0
TANK	190.214	-0.376886	0.182372	-2.06657	0.0387743	0.999992	0
PSMD14	316.404	-0.0589852	0.151179	-0.390168	0.696412	0.999992	0
SLC4A10	672.342	0.0666269	0.121846	0.546813	0.584507	0.999992	0
GCA	124.92	-0.122393	0.241544	-0.50671	0.612358	0.999992	0
KCNH7	73.1382	0.392219	0.291628	1.34493	0.178648	0.999992	0
FIGN	165.128	0.31736	0.207249	1.5313	0.125695	0.999992	0
LOC107985957	19.8097	-0.969967	0.577538	-1.67949	0.0930573	0.999992	0
GRB14	62.008	0.0335455	0.333397	0.100617	0.919854	0.999992	0
COBLL1	49.1928	-0.294089	0.386262	-0.761372	0.446435	0.999992	0
SCN3A	2520.39	-0.0391494	0.101742	-0.384791	0.700392	0.999992	0
SCN2A	1986.83	0.180077	0.125345	1.43665	0.150817	0.999992	0
CSRNP3	1175.69	0.0706553	0.123223	0.573393	0.566379	0.999992	0
LOC100506124	28.2686	-0.0730962	0.43325	-0.168716	0.86602	0.999992	0
TTC21B	200.832	0.0416665	0.235499	0.176929	0.859564	0.999992	0
SCN1A	982.011	0.163285	0.162455	1.00511	0.314843	0.999992	0
SCN9A	2013.28	0.059625	0.112974	0.527776	0.597655	0.999992	0
SCN7A	557.144	-0.00224845	0.144667	-0.0155422	0.9876	0.999992	0
[truncated: 11,811 more rows]

## Sheet: mGlia #1
	baseMean	log2FoldChange	lfcSE	stat	pvalue	padj	DE
Ero1a	44369.5	4.05157	0.196526	20.616	1.97241e-94	3.40478e-90	1
Prkab2	2456.82	2.06011	0.135263	15.2304	2.22237e-52	1.91812e-48	1
Csrnp1	11457.4	2.82222	0.185774	15.1917	4.01667e-52	2.31119e-48	1
Gpr68	453.658	4.39585	0.295225	14.8898	3.83887e-50	1.65666e-46	1
Garin1a	1147.81	4.81476	0.335493	14.3513	1.04529e-46	3.60877e-43	1
Vegfa	27529.8	2.02041	0.144627	13.9698	2.38375e-44	6.85804e-41	1
Pvr	10404.3	2.28002	0.164459	13.8638	1.04961e-43	2.58834e-40	1
Plk2	4986.1	1.83039	0.134471	13.6117	3.4112e-42	7.36053e-39	1
Atf3	5637.3	1.68383	0.125679	13.3979	6.22236e-41	1.19345e-37	1
Klf10	1363.68	2.18808	0.174538	12.5364	4.71978e-36	8.14729e-33	1
Hbegf	26086.5	1.772	0.144125	12.2949	9.64602e-35	1.51372e-31	1
Phospho1	2493.27	2.39509	0.197046	12.155	5.39888e-34	7.76629e-31	1
Hilpda	1600.24	2.65187	0.218949	12.1118	9.14356e-34	1.21412e-30	1
Tpi1	51652.6	1.47482	0.122451	12.0442	2.08117e-33	2.56608e-30	1
Fam162a	10034.2	2.13005	0.178075	11.9615	5.6518e-33	6.50409e-30	1
Rasd2	1543.32	4.48434	0.383547	11.6918	1.40411e-31	1.51486e-28	1
Ccn1	62176.3	2.42563	0.209849	11.5589	6.65318e-31	6.75572e-28	1
Dusp1	10143.4	2.42228	0.210914	11.4847	1.57555e-30	1.51095e-27	1
Slc2a1	81042.4	2.70983	0.240418	11.2713	1.81855e-29	1.6522e-26	1
Ldha	39913.1	1.62325	0.144932	11.2001	4.07401e-29	3.51628e-26	1
Ifrd1	11036.2	1.42408	0.128698	11.0653	1.84762e-28	1.51874e-25	1
Skil	5791.93	1.56442	0.143189	10.9256	8.70031e-28	6.82658e-25	1
Eno2	34363.6	2.31704	0.212425	10.9076	1.0603e-27	7.95775e-25	1
Inhba	2619.15	2.25232	0.208813	10.7863	3.99594e-27	2.87408e-24	1
Itga5	20334.4	2.13264	0.202084	10.5532	4.90933e-26	3.3898e-23	1
Slc2a3	4589.37	2.02356	0.193944	10.4337	1.73905e-25	1.15459e-22	1
Ccnf	613.21	2.55661	0.246438	10.3742	3.24843e-25	2.07683e-22	1
Ppp1r15a	14662.2	2.12223	0.206342	10.285	8.23176e-25	5.07488e-22	1
Egln1	10930	1.49998	0.146261	10.2555	1.11787e-24	6.65401e-22	1
Gas1	2647.19	-1.42849	0.141293	-10.1101	4.98429e-24	2.86796e-21	-1
Crhr1	172.389	4.13587	0.414126	9.98698	1.73793e-23	9.67744e-21	1
Slc7a1	5461.01	2.08081	0.209945	9.91121	3.72108e-23	2.00729e-20	1
Ecel1	906.093	2.6695	0.269664	9.89937	4.1891e-23	2.19128e-20	1
Bnip3	8131.02	1.6872	0.172048	9.80655	1.05514e-22	5.20395e-20	1
Eid3	585.672	1.67858	0.171153	9.80747	1.04554e-22	5.20395e-20	1
Stc2	273.706	2.44085	0.249024	9.80168	1.10732e-22	5.30959e-20	1
Nr4a3	1130.67	2.75382	0.282298	9.75501	1.75579e-22	8.19146e-20	1
Stmn4	860.012	2.29797	0.239783	9.58353	9.37878e-22	4.26043e-19	1
Slc20a1	28325.9	1.53432	0.1608	9.54185	1.4031e-21	6.21032e-19	1
Acta1	121.705	4.68461	0.491161	9.53784	1.45844e-21	6.2939e-19	1
Hk2	13203.3	2.32479	0.246114	9.44599	3.52046e-21	1.4822e-18	1
Kdm6b	9105.67	1.83328	0.196186	9.34461	9.22311e-21	3.7907e-18	1
Pfkp	11067.7	1.69355	0.181838	9.31352	1.23662e-20	4.96433e-18	1
Arl4d	580.657	3.89126	0.420335	9.25754	2.09201e-20	8.20734e-18	1
Maff	7689.59	1.92512	0.209575	9.18585	4.08297e-20	1.56623e-17	1
Lrrfip1	10574.7	1.75867	0.192548	9.13366	6.62192e-20	2.48495e-17	1
Egr3	734.764	3.51771	0.386339	9.10524	8.60761e-20	3.16137e-17	1
Atoh8	809.019	-1.48299	0.163675	-9.06058	1.29756e-19	4.66635e-17	-1
Mgarp	143.778	3.79647	0.419829	9.04291	1.52557e-19	5.37436e-17	1
Ccn2	6306.51	3.08639	0.343439	8.98674	2.54667e-19	8.79213e-17	1
Pgam1	6359.17	1.46265	0.16339	8.95189	3.49448e-19	1.18278e-16	1
Btg1	5181.83	1.34282	0.150336	8.93211	4.17977e-19	1.38752e-16	1
Tubb6	13150.6	1.53963	0.173842	8.85652	8.25482e-19	2.68858e-16	1
Atp8b1	514.494	2.71947	0.307846	8.83388	1.0111e-18	3.23216e-16	1
Gipr	149.578	2.93404	0.333183	8.80609	1.29584e-18	4.06706e-16	1
Fosl2	14568.9	1.60545	0.18285	8.78014	1.63272e-18	5.03286e-16	1
Ankrd33b	4060.9	2.65204	0.304349	8.71382	2.9381e-18	8.89781e-16	1
Fbxo30	4455.07	1.41406	0.162692	8.69162	3.57292e-18	1.06338e-15	1
Snhg12	1526.24	1.51493	0.174365	8.68826	3.68046e-18	1.07681e-15	1
Snhg1	978.975	1.34414	0.15509	8.66681	4.44389e-18	1.27851e-15	1
Actg1	84768.6	1.72697	0.199584	8.65282	5.02411e-18	1.42174e-15	1
Atp13a4	16923.3	2.08381	0.241994	8.61099	7.24309e-18	2.01662e-15	1
Sqstm1	130689	1.05827	0.123712	8.55431	1.18579e-17	3.24905e-15	1
Itgal	676.033	-1.58184	0.185842	-8.51173	1.71354e-17	4.62174e-15	-1
Gpr4	870.237	2.69063	0.316784	8.49355	2.00411e-17	5.16343e-15	1
0610042G04Rik	707.534	2.89958	0.341384	8.4936	2.00329e-17	5.16343e-15	1
Pim1	2967.39	2.14703	0.252722	8.49561	1.96892e-17	5.16343e-15	1
Smad7	1896.25	1.48914	0.175797	8.47077	2.43771e-17	6.18819e-15	1
Bsg	47135.4	1.41477	0.167314	8.45582	2.77129e-17	6.93305e-15	1
Fosb	5373.21	5.35017	0.635802	8.41484	3.93426e-17	9.70188e-15	1
Syt7	1857.37	1.79909	0.215087	8.36448	6.03794e-17	1.46799e-14	1
Fhl2	367.022	3.30701	0.396105	8.34884	6.89372e-17	1.65277e-14	1
Baat	112.831	3.19071	0.384118	8.30659	9.84936e-17	2.32904e-14	1
Phldb1	10216.4	1.05246	0.127107	8.28016	1.23013e-16	2.86953e-14	1
Gapdh	66304.4	1.24566	0.151505	8.22192	2.00273e-16	4.60948e-14	1
Fosl1	4631.64	1.96421	0.239805	8.19085	2.59389e-16	5.89154e-14	1
Ccl3	1232.16	-1.45984	0.179226	-8.14527	3.78438e-16	8.48389e-14	-1
Actb	214473	1.30388	0.160977	8.09981	5.50454e-16	1.2182e-13	1
Casz1	698.126	1.80203	0.22269	8.0921	5.86444e-16	1.28142e-13	1
Zfp36	6870.55	2.50635	0.309811	8.08992	5.97048e-16	1.28828e-13	1
P2ry2	4490.32	1.13123	0.139903	8.08579	6.17605e-16	1.31619e-13	1
Nr4a1	4721.75	4.8863	0.604639	8.08134	6.40569e-16	1.34848e-13	1
Nptx1	192.245	2.15578	0.268106	8.04076	8.92832e-16	1.85688e-13	1
[truncated: 17,179 more rows]

## Sheet: mGlia #2
	baseMean	log2FoldChange	lfcSE	stat	pvalue	padj	DE
[truncated: 18,800 more rows]

[truncated: 1 more sheets: mGlia #3]
